# Supplementary material for: 4-(2H-Tetra­zol-5-yl)pyridinium hydrogen sulfate
Source: Acta Crystallogr Sect E Struct Rep Online. 2009 Sep 9;65(Pt 10):o2398. doi: 10.1107/S1600536809032851 (PMC2970296; doi:10.1107/S1600536809032851)
Supplement: Supplementary file 2 [file e-65-o2398-Isup2.hkl]

# 
# h,k,l, Fc-squared, Fo-squared, sigma(Fo-squared) and status flag 
# 
data_I
_shelx_title ' 1 in P-1' 
_shelx_refln_list_code          4 
_shelx_F_calc_maximum       80.40 
_exptl_crystal_F_000       252.00 
_reflns_d_resolution_high  0.7700 
 
loop_ 
 _symmetry_equiv_pos_as_xyz 
 'x, y, z' 
 '-x, -y, -z' 
 
_cell_length_a     6.6515 
_cell_length_b     7.5507 
_cell_length_c    10.0720 
_cell_angle_alpha  77.717 
_cell_angle_beta   76.884 
_cell_angle_gamma  79.711 
 
_shelx_F_squared_multiplier     1.000 
 
loop_ 
 _refln_index_h 
 _refln_index_k 
 _refln_index_l 
 _refln_F_squared_calc 
 _refln_F_squared_meas 
 _refln_F_squared_sigma 
 _refln_observed_status 
   1   0   0      263.82      182.50      6.85 o 
   3   0   0       15.03       22.24      0.74 o 
   4   0   0     1900.54     2110.19    105.33 o 
   5   0   0        6.46        4.38      0.52 o 
   6   0   0       68.73       62.79      3.69 o 
   7   0   0       23.86       17.89      2.21 o 
   8   0   0        1.92        0.56      1.22 o 
  -8   1   0        0.13        0.98      1.22 o 
  -7   1   0       16.99       13.75      1.10 o 
  -6   1   0        0.08        0.48      0.48 o 
  -5   1   0      161.59      161.29      7.15 o 
  -4   1   0      182.30      194.77      9.66 o 
  -3   1   0        0.11        0.86      0.25 o 
  -2   1   0       20.36       12.02      0.56 o 
  -1   1   0        2.57        1.71      0.16 o 
   1   1   0       42.28       50.68      1.24 o 
   2   1   0     1265.25     1351.58     37.86 o 
   3   1   0        2.82        3.58      0.69 o 
   4   1   0     1094.57     1164.09     50.98 o 
   5   1   0      227.00      223.52     17.67 o 
   6   1   0      108.83       97.68      9.80 o 
   7   1   0       36.31       33.61      4.32 o 
   8   1   0       18.31       16.60      1.82 o 
  -7   2   0        8.57        9.71      1.76 o 
  -6   2   0       45.18       44.80      4.66 o 
  -5   2   0        5.28        4.17      0.48 o 
  -4   2   0      114.35       97.10      9.59 o 
  -3   2   0       22.48       18.07      1.96 o 
  -2   2   0       58.21       47.93      4.65 o 
  -1   2   0      512.53      366.36     30.28 o 
   0   2   0      328.08      358.93     11.72 o 
   1   2   0       17.86       27.06      1.00 o 
   2   2   0      112.77      117.67      4.26 o 
   3   2   0        4.08        6.99      0.54 o 
   4   2   0       27.73       26.13      2.58 o 
   5   2   0       48.24       46.75      2.74 o 
   6   2   0      102.06      102.93      6.54 o 
   7   2   0        0.00       -0.37      0.52 o 
   8   2   0       20.81       20.46      2.39 o 
  -7   3   0       23.35       23.51      2.17 o 
  -6   3   0       28.63       27.70      2.20 o 
  -5   3   0      148.38      153.64      9.35 o 
  -4   3   0        0.03        0.20      0.65 o 
  -3   3   0       37.02       32.97      3.07 o 
  -2   3   0       77.95      105.57      4.65 o 
  -1   3   0      106.80      140.64      8.04 o 
   0   3   0       13.25       16.23      0.49 o 
   1   3   0       40.28       24.76      2.35 o 
   2   3   0      370.92      386.74     15.97 o 
   3   3   0        2.80        3.07      0.78 o 
   4   3   0      250.57      240.76     39.07 o 
   5   3   0       48.24       48.06      3.50 o 
   6   3   0       14.46       16.09      1.52 o 
   7   3   0        2.45        3.00      0.78 o 
   8   3   0        0.99        1.11      1.05 o 
  -7   4   0        0.04        0.75      0.71 o 
  -6   4   0        0.43        1.47      1.62 o 
  -5   4   0       18.77       22.24      1.80 o 
  -4   4   0        3.55        3.15      0.54 o 
  -3   4   0      430.24      464.34     28.16 o 
  -2   4   0       35.53       33.84      2.09 o 
  -1   4   0     1260.91     1393.65     51.77 o 
   0   4   0      136.73      140.52      4.39 o 
   1   4   0      529.15      668.00     25.91 o 
   2   4   0       94.00      107.19      4.78 o 
   3   4   0      263.59      292.97     20.42 o 
   4   4   0       73.39       82.16     12.30 o 
   5   4   0        0.72        1.16      0.55 o 
   6   4   0      159.25      162.69     11.55 o 
   7   4   0       14.60       12.81      1.47 o 
   8   4   0       27.36       25.45      3.60 o 
  -6   5   0        0.81        0.54      0.65 o 
  -5   5   0       17.06       16.09      1.96 o 
  -4   5   0       77.70       79.71      5.19 o 
  -3   5   0        1.77        1.98      0.51 o 
  -2   5   0      130.37      143.37      8.07 o 
  -1   5   0        7.35        4.29      0.59 o 
   0   5   0      216.43      193.88     24.20 o 
   1   5   0      188.38      202.09      7.53 o 
   2   5   0       56.48       65.95      2.35 o 
   3   5   0        0.46        1.10      0.37 o 
   4   5   0       81.27       92.42     11.61 o 
   5   5   0       18.65       19.54      2.71 o 
   6   5   0       10.63       13.00      1.49 o 
   7   5   0        7.23        9.55      1.33 o 
  -5   6   0        1.47        2.25      0.72 o 
  -4   6   0        0.12        0.76      1.09 o 
  -3   6   0      136.55      135.07      8.86 o 
  -2   6   0      124.98      118.80     11.41 o 
  -1   6   0      204.62      206.54     11.98 o 
   0   6   0      460.70      446.31     30.29 o 
   1   6   0       25.27       25.18      1.18 o 
   2   6   0      322.05      282.79     17.71 o 
   3   6   0        4.36        4.67      0.64 o 
   4   6   0      123.63      133.32     26.67 o 
   5   6   0       50.04       61.03      4.92 o 
   6   6   0        0.59        1.35      0.84 o 
   7   6   0        0.10        0.46      0.72 o 
  -4   7   0       35.00       28.66      2.50 o 
  -3   7   0        0.57        0.47      0.50 o 
  -2   7   0      108.93      127.93     11.75 o 
  -1   7   0        9.70       12.79      2.47 o 
   0   7   0      117.59      115.02     10.06 o 
   1   7   0      158.39      165.44      8.39 o 
   2   7   0       42.42       40.80      1.93 o 
   3   7   0       15.56       21.35      4.49 o 
   4   7   0       97.10       96.32     12.00 o 
   5   7   0        0.72        1.76      0.63 o 
   6   7   0       59.85       56.18      5.04 o 
  -3   8   0        2.56        3.74      0.92 o 
  -2   8   0        0.48        0.70      0.65 o 
  -1   8   0        1.89        3.01      0.72 o 
   0   8   0       17.47       15.37      1.35 o 
   1   8   0        3.19        3.61      0.72 o 
   2   8   0       68.30       65.19      4.32 o 
   3   8   0       44.82       43.75      6.44 o 
   4   8   0       35.71       28.80      4.19 o 
   5   8   0       56.92       56.61      5.16 o 
  -1   9   0       10.93       11.91      1.41 o 
   0   9   0       23.22       21.97      2.00 o 
   1   9   0        7.06        6.13      1.49 o 
   2   9   0        6.65        6.75      1.48 o 
   3   9   0        1.25        1.32      0.95 o 
  -3  -9   1        0.01        0.67      0.92 o 
  -2  -9   1        1.87        1.11      0.94 o 
  -1  -9   1        5.52        7.36      1.59 o 
   0  -9   1       23.49       22.38      2.11 o 
   1  -9   1        5.48        7.18      1.13 o 
  -5  -8   1       53.35       49.59     10.28 o 
  -4  -8   1       17.08       17.20      6.42 o 
  -3  -8   1       16.57       13.70      2.35 o 
  -2  -8   1       15.89       18.64      1.63 o 
  -1  -8   1        1.47        2.25      0.66 o 
   0  -8   1        0.60        1.98      0.62 o 
   1  -8   1       24.89       26.60      2.74 o 
   2  -8   1       10.07        7.28      1.41 o 
   3  -8   1       15.87       18.45      1.96 o 
  -6  -7   1        0.72        1.87      0.91 o 
  -5  -7   1        6.12        3.89      0.88 o 
  -4  -7   1        8.45        6.02      0.90 o 
  -3  -7   1       76.16       75.61      6.15 o 
  -2  -7   1       79.11       73.73      3.45 o 
  -1  -7   1      238.04      217.96     10.56 o 
   0  -7   1      432.04      414.54     45.04 o 
   1  -7   1       29.80       25.92      1.94 o 
   2  -7   1      179.29      188.28     17.02 o 
   3  -7   1        2.81        1.31      1.14 o 
   4  -7   1       29.17       24.45      2.27 o 
  -6  -6   1       24.65       24.25      2.74 o 
  -5  -6   1       75.32       77.85     15.29 o 
  -4  -6   1        7.54        6.54      0.92 o 
  -3  -6   1        8.18        6.69      1.60 o 
  -2  -6   1       15.15       15.32      0.82 o 
  -1  -6   1       11.52       12.29      0.75 o 
   0  -6   1       35.11       39.68      1.80 o 
   1  -6   1      171.68      186.69      9.95 o 
   2  -6   1        9.02        9.14      0.90 o 
   3  -6   1       82.35       89.09      5.93 o 
   4  -6   1       65.62       64.68      4.59 o 
   5  -6   1        0.08       -0.46      0.60 o 
  -7  -5   1       16.59       20.01      2.31 o 
  -6  -5   1       25.79       31.29      4.60 o 
  -5  -5   1       33.20       31.76      3.84 o 
  -4  -5   1      122.56      137.63      9.21 o 
  -3  -5   1        7.11        5.12      0.66 o 
  -2  -5   1       23.84       24.38      2.34 o 
  -1  -5   1      229.91      235.04      9.37 o 
   0  -5   1      274.26      287.90     11.42 o 
   1  -5   1       33.75       27.33      2.80 o 
   2  -5   1      169.76      182.21     26.33 o 
   3  -5   1        8.62        8.73      1.00 o 
   4  -5   1       76.89       79.81      5.35 o 
   5  -5   1       10.97       12.27      1.59 o 
   6  -5   1        0.00        0.63      0.92 o 
  -7  -4   1        5.24        3.41      0.83 o 
  -6  -4   1       17.84       18.57      1.86 o 
  -5  -4   1      149.19      160.61     10.35 o 
  -4  -4   1       40.39       52.93      3.44 o 
  -3  -4   1      131.86      150.72      7.66 o 
  -2  -4   1      163.79      171.89     14.28 o 
  -1  -4   1      330.91      376.50     24.18 o 
   0  -4   1      979.75     1158.48     48.02 o 
   1  -4   1        0.08        1.22      0.19 o 
   2  -4   1      135.76      143.59     10.73 o 
   3  -4   1        4.56        5.22      0.60 o 
   4  -4   1        2.05        2.98      0.61 o 
   5  -4   1       32.95       37.41      2.93 o 
   6  -4   1        6.15        5.88      0.96 o 
   7  -4   1       15.77       11.94      1.63 o 
  -8  -3   1        0.10        0.01      1.10 o 
  -7  -3   1       18.76       20.32      1.99 o 
  -6  -3   1        2.15        5.75      0.97 o 
  -5  -3   1      117.82      129.30      8.09 o 
  -4  -3   1      121.52      126.20      7.12 o 
  -3  -3   1        4.09        6.82      0.94 o 
  -2  -3   1       19.67       14.69      0.94 o 
  -1  -3   1       55.19       35.23      3.13 o 
   0  -3   1      171.44      201.48      5.91 o 
   1  -3   1        0.92        0.37      0.28 o 
   2  -3   1       68.62       75.68      3.44 o 
   3  -3   1        4.38        4.11      0.47 o 
   4  -3   1      101.42       95.92      3.33 o 
   5  -3   1       45.78       45.22      3.00 o 
   6  -3   1        0.00       -0.01      0.55 o 
   7  -3   1        1.81        3.05      0.81 o 
  -8  -2   1        4.76        4.33      1.07 o 
  -7  -2   1        0.03       -0.64      0.64 o 
  -6  -2   1       13.86       12.47      1.35 o 
  -5  -2   1       27.97       29.01      1.87 o 
  -4  -2   1       23.05       27.42      1.63 o 
  -3  -2   1        0.83        1.28      0.34 o 
  -2  -2   1       98.72       89.08     12.79 o 
  -1  -2   1      229.89      247.94      6.83 o 
   0  -2   1     1646.27     1772.12     56.91 o 
   1  -2   1       88.41       87.69      1.97 o 
   2  -2   1       16.23       10.56      1.02 o 
   3  -2   1        9.16       11.48      1.04 o 
   4  -2   1       22.85       22.86      1.22 o 
   5  -2   1        8.03        7.17      0.52 o 
   6  -2   1       31.69       32.29      1.94 o 
   7  -2   1        6.30        6.66      0.97 o 
  -8  -1   1        4.41        4.53      1.31 o 
  -7  -1   1        0.00        0.07      0.80 o 
  -6  -1   1       18.45       20.04      1.60 o 
  -5  -1   1        3.39        4.45      0.81 o 
  -4  -1   1        0.04        0.31      0.15 o 
  -3  -1   1     1599.45     2020.68    121.93 o 
  -2  -1   1      876.58      842.35     21.58 o 
  -1  -1   1     6463.65     7088.76    336.65 o 
   0  -1   1     2520.94     2194.49     42.86 o 
   1  -1   1     6192.70     7271.49    324.33 o 
   2  -1   1      952.61      919.23     29.30 o 
   3  -1   1     1371.72     1587.36     69.89 o 
   4  -1   1      243.53      291.17     12.07 o 
   5  -1   1       17.10       24.41      5.47 o 
   6  -1   1        4.87        4.57      0.53 o 
   7  -1   1       11.19        9.06      0.84 o 
   8  -1   1        6.28        8.34      2.08 o 
  -8   0   1        9.50       11.45      2.38 o 
  -7   0   1        1.62        0.85      0.53 o 
  -6   0   1       17.04       15.21      1.46 o 
  -5   0   1       42.73       47.21      1.95 o 
  -4   0   1        2.95        2.53      0.27 o 
  -3   0   1      143.72      139.77      4.60 o 
  -2   0   1       66.50       50.09      2.03 o 
  -1   0   1      749.75      702.79     15.92 o 
   1   0   1      467.90      355.38     15.40 o 
   2   0   1     2259.41     2686.01     98.71 o 
   3   0   1       71.19       60.00      1.83 o 
   4   0   1     1201.60     1370.82     66.63 o 
   5   0   1       73.03       82.50      3.53 o 
   6   0   1      555.61      546.18     45.06 o 
   7   0   1        2.72        3.23      0.60 o 
   8   0   1       97.57       91.08     10.62 o 
  -8   1   1        0.47       -0.01      0.86 o 
  -7   1   1       35.08       32.60      6.84 o 
  -6   1   1        0.80        1.94      0.38 o 
  -5   1   1      180.24      178.75      7.57 o 
  -4   1   1      235.49      223.69     10.87 o 
  -3   1   1        9.40       12.65      0.96 o 
  -2   1   1       49.92       27.43      4.26 o 
  -1   1   1      114.62      115.93      2.75 o 
   0   1   1       11.78       11.72      0.76 o 
   1   1   1      951.71      683.17     50.83 o 
   2   1   1      475.86      452.57     15.66 o 
   3   1   1       39.18       44.74      1.73 o 
   4   1   1      294.28      287.03     17.65 o 
   5   1   1       79.10       77.02      4.32 o 
   6   1   1        0.00        0.62      0.69 o 
   7   1   1        4.41        4.68      0.85 o 
   8   1   1        3.55        4.13      0.95 o 
  -7   2   1        0.29        0.59      0.64 o 
  -6   2   1       15.54       15.83      1.34 o 
  -5   2   1        8.48        9.64      0.63 o 
  -4   2   1        7.48        5.92      0.57 o 
  -3   2   1      306.11      265.73     23.49 o 
  -2   2   1      305.12      261.79     25.50 o 
  -1   2   1     1074.13     1050.51     46.10 o 
   0   2   1     2846.22     2753.73     80.99 o 
   1   2   1        1.22        1.01      0.17 o 
   2   2   1      343.00      299.09      8.88 o 
   3   2   1        3.23        2.34      0.30 o 
   4   2   1       71.27       66.29      3.97 o 
   5   2   1      118.53      121.37      7.11 o 
   6   2   1       24.79       25.23      1.79 o 
   7   2   1        1.49        2.56      0.74 o 
   8   2   1        1.95        3.74      1.03 o 
  -7   3   1        3.34        3.75      0.87 o 
  -6   3   1        0.02        1.14      0.74 o 
  -5   3   1       19.20       19.30      3.09 o 
  -4   3   1      207.03      204.69     11.95 o 
  -3   3   1       70.48       72.50      3.45 o 
  -2   3   1      566.67      588.08     30.55 o 
  -1   3   1      119.60       99.72      6.59 o 
   0   3   1     2210.07     2236.78     83.00 o 
   1   3   1      783.18      834.28     29.01 o 
   2   3   1      274.24      408.20     31.94 o 
   3   3   1       14.39       13.49      1.05 o 
   4   3   1       14.43       20.36      1.30 o 
   5   3   1       40.95       40.24      2.54 o 
   6   3   1       17.34       17.11      2.23 o 
   7   3   1       13.47       16.11      2.55 o 
   8   3   1        6.66        5.92      1.31 o 
  -6   4   1        5.23        6.84      1.61 o 
  -5   4   1        1.97        3.43      1.12 o 
  -4   4   1       37.95       33.73      2.28 o 
  -3   4   1      187.39      180.60      9.94 o 
  -2   4   1        0.93        0.32      0.34 o 
  -1   4   1      262.38      221.33     10.57 o 
   0   4   1       22.52       14.42      0.82 o 
   1   4   1        1.27        1.42      0.22 o 
   2   4   1       61.62       66.78      4.55 o 
   3   4   1       31.85       32.57      3.59 o 
   4   4   1        8.74        7.70      0.74 o 
   5   4   1      154.65      176.04     11.78 o 
   6   4   1       57.99       52.21      3.69 o 
   7   4   1        4.77        4.37      0.86 o 
   8   4   1        2.18        4.31      1.11 o 
  -6   5   1        0.03        0.21      0.96 o 
  -5   5   1       16.86       19.07      1.89 o 
  -4   5   1       41.17       42.57      2.94 o 
  -3   5   1        0.00        0.10      0.47 o 
  -2   5   1       71.29       77.36      5.83 o 
  -1   5   1        0.16        0.45      0.47 o 
   0   5   1      137.22      128.73     14.68 o 
   1   5   1      148.83      163.06      6.23 o 
   2   5   1      112.72      115.23      4.72 o 
   3   5   1        2.50        2.74      0.39 o 
   4   5   1       71.12       80.62      5.04 o 
   5   5   1       14.66       16.07      1.42 o 
   6   5   1       10.81        9.43      1.65 o 
   7   5   1        7.59        9.03      1.36 o 
  -5   6   1        4.24        4.43      0.99 o 
  -4   6   1        0.04        1.56      0.92 o 
  -3   6   1      126.25      118.31     15.92 o 
  -2   6   1      118.42      118.79     12.30 o 
  -1   6   1       90.04       98.77      5.51 o 
   0   6   1      246.84      229.57     21.93 o 
   1   6   1        0.11        0.44      0.52 o 
   2   6   1      102.52      116.46      7.91 o 
   3   6   1       43.10       41.41      8.55 o 
   4   6   1        4.47        4.91      1.75 o 
   5   6   1       75.32       74.36     12.45 o 
   6   6   1       49.64       60.33      7.48 o 
   7   6   1        0.04        2.55      1.54 o 
  -4   7   1        2.56        2.68      1.00 o 
  -3   7   1        0.00        0.24      0.52 o 
  -2   7   1        6.56        7.38      0.91 o 
  -1   7   1       18.58       13.82      3.27 o 
   0   7   1        1.46        1.26      0.59 o 
   1   7   1      182.40      174.10      8.60 o 
   2   7   1      311.88      317.56     18.40 o 
   3   7   1       24.04       23.35      2.52 o 
   4   7   1      211.98      207.60     13.96 o 
   5   7   1        3.39        2.97      0.72 o 
   6   7   1       69.59       64.55      5.32 o 
  -3   8   1       53.03       48.27      4.01 o 
  -2   8   1        0.04        0.34      0.77 o 
  -1   8   1       68.98       73.58      5.75 o 
   0   8   1       16.54       15.75      1.44 o 
   1   8   1       29.00       31.45      2.52 o 
   2   8   1       49.41       44.11      4.12 o 
   3   8   1        6.50        6.65      1.21 o 
   4   8   1        4.31        3.92      1.01 o 
   5   8   1       23.84       23.93      2.28 o 
  -1   9   1        6.60        5.87      1.14 o 
   0   9   1       40.90       42.79      3.38 o 
   1   9   1       16.70       15.36      1.53 o 
   2   9   1        2.55        3.05      1.19 o 
   3   9   1        5.53        7.45      1.51 o 
   4   9   1        7.09        5.05      1.01 o 
  -2  -9   2        7.15        4.85      1.38 o 
  -1  -9   2       12.45       15.36      2.55 o 
   0  -9   2        7.61        8.28      1.85 o 
  -4  -8   2        3.45        3.56      0.84 o 
  -3  -8   2        2.38        2.42      0.66 o 
  -2  -8   2        5.95        5.40      0.89 o 
  -1  -8   2       30.16       25.00      1.65 o 
   0  -8   2        5.93        6.66      1.12 o 
   1  -8   2       60.42       56.30      4.19 o 
   2  -8   2        0.04        1.42      0.76 o 
   3  -8   2       19.69       19.82      2.13 o 
  -5  -7   2        0.38        1.19      0.66 o 
  -4  -7   2       41.05       39.02      7.06 o 
  -3  -7   2       21.50       21.57      2.44 o 
  -2  -7   2       17.16       17.19      2.34 o 
  -1  -7   2       52.87       58.23      3.75 o 
   0  -7   2       18.53       19.48      1.17 o 
   1  -7   2        4.24        3.81      0.72 o 
   2  -7   2        0.04       -0.51      0.51 o 
   3  -7   2       13.95       16.31      1.63 o 
   4  -7   2        3.58        4.19      1.65 o 
  -6  -6   2        1.30        1.83      0.87 o 
  -5  -6   2       59.70       63.46      7.57 o 
  -4  -6   2      146.81      142.66      9.68 o 
  -3  -6   2        1.30        1.17      0.48 o 
  -2  -6   2      244.72      200.27     28.83 o 
  -1  -6   2       16.26       14.83      0.84 o 
   0  -6   2      315.32      346.94     19.76 o 
   1  -6   2      155.53      139.46     11.84 o 
   2  -6   2       28.47       29.60      2.94 o 
   3  -6   2       42.37       50.15      5.03 o 
   4  -6   2        2.07        3.99      0.86 o 
   5  -6   2        0.76       -0.55      0.56 o 
  -7  -5   2        0.89        1.00      0.83 o 
  -6  -5   2        5.25        6.80      1.61 o 
  -5  -5   2        0.21        0.82      0.51 o 
  -4  -5   2       13.86       13.64      1.20 o 
  -3  -5   2      128.49      146.63     23.59 o 
  -2  -5   2       92.69       76.42      8.49 o 
  -1  -5   2      410.26      471.87     20.66 o 
   0  -5   2      757.28      837.56     38.92 o 
   1  -5   2       82.88       86.26      3.36 o 
   2  -5   2      373.72      354.31     18.31 o 
   3  -5   2        8.16        7.14      0.79 o 
   4  -5   2      101.55      102.32      6.46 o 
   5  -5   2       13.39       14.73      1.56 o 
   6  -5   2        0.06        0.80      0.73 o 
  -7  -4   2        1.81        1.69      0.78 o 
  -6  -4   2       31.57       28.93      2.46 o 
  -5  -4   2       10.88        7.50      0.98 o 
  -4  -4   2        9.57       10.28      1.03 o 
  -3  -4   2       14.83       14.27      2.48 o 
  -2  -4   2       43.26       39.24      2.88 o 
  -1  -4   2       46.25       43.57      1.50 o 
   0  -4   2      319.01      359.69     13.95 o 
   1  -4   2      636.55      734.47     52.70 o 
   2  -4   2        9.31        8.70      0.41 o 
   3  -4   2      203.64      199.87      9.43 o 
   4  -4   2       87.05       92.44      5.39 o 
   5  -4   2       21.49       20.60      1.77 o 
   6  -4   2       37.46       43.45      3.62 o 
   7  -4   2        1.23        1.78      0.83 o 
  -7  -3   2       21.33       24.84      2.59 o 
  -6  -3   2        6.69        7.37      0.91 o 
  -5  -3   2      121.69      118.09     12.40 o 
  -4  -3   2      189.17      199.23     11.74 o 
  -3  -3   2        0.01        0.29      0.37 o 
  -2  -3   2       64.66       75.92      3.42 o 
  -1  -3   2       57.22       58.85      2.09 o 
   0  -3   2        2.04        0.85      0.20 o 
   1  -3   2       20.73       24.10      1.08 o 
   2  -3   2        0.52        0.75      0.15 o 
   3  -3   2        1.01        1.62      0.22 o 
   4  -3   2        8.40        6.14      0.81 o 
   5  -3   2       56.34       52.41      6.83 o 
   6  -3   2       22.43       22.60      1.91 o 
   7  -3   2        4.66        5.21      1.06 o 
  -7  -2   2        3.96        3.66      0.84 o 
  -6  -2   2       13.32       10.86      1.09 o 
  -5  -2   2      104.06       99.50      6.00 o 
  -4  -2   2        5.13        8.42      1.61 o 
  -3  -2   2      329.95      333.18     17.14 o 
  -2  -2   2       68.84       57.89      3.02 o 
  -1  -2   2     1617.89     1962.00     74.35 o 
   0  -2   2     1145.33     1190.55     38.55 o 
   1  -2   2      165.00      202.54      9.02 o 
   2  -2   2        1.80        1.55      0.15 o 
   3  -2   2      153.27      172.94      8.45 o 
   4  -2   2       13.30       12.46      0.61 o 
   5  -2   2       16.11       15.27      0.92 o 
   6  -2   2       21.15       20.95      1.25 o 
   7  -2   2        8.01        8.22      1.16 o 
   8  -2   2        0.87        2.05      1.19 o 
  -8  -1   2        0.02       -0.03      0.95 o 
  -7  -1   2       14.21       15.13      1.59 o 
  -6  -1   2        0.00        0.23      0.47 o 
  -5  -1   2       48.40       46.09      2.79 o 
  -4  -1   2       78.10       68.28     12.89 o 
  -3  -1   2      203.80      212.24      6.19 o 
  -2  -1   2       26.21       25.87      1.36 o 
  -1  -1   2      306.33      277.19     16.36 o 
   0  -1   2        4.29       11.73      0.90 o 
   1  -1   2      195.02      173.37      7.56 o 
   2  -1   2       19.38       28.52      2.23 o 
   3  -1   2       17.37       19.82      0.91 o 
   4  -1   2        3.10        3.79      0.31 o 
   5  -1   2      229.64      223.48     30.29 o 
   6  -1   2       58.02       52.92      6.36 o 
   7  -1   2       41.55       36.08      5.98 o 
   8  -1   2       11.70       14.52      2.72 o 
  -7   0   2        2.29        3.09      0.75 o 
  -6   0   2        0.16        0.28      0.29 o 
  -5   0   2       36.85       39.49      5.58 o 
  -4   0   2       56.25       60.59      2.28 o 
  -3   0   2      166.58      162.75      8.91 o 
  -2   0   2      544.71      523.11     15.90 o 
  -1   0   2      290.06      279.05      6.58 o 
   0   0   2     1841.27     1992.08     50.06 o 
   1   0   2      655.14      574.73     22.83 o 
   2   0   2       62.40       50.38      5.54 o 
   3   0   2       58.62       57.49      1.74 o 
   4   0   2       22.46       18.91      0.82 o 
   5   0   2       62.90       67.35      2.88 o 
   6   0   2       26.61       27.40      2.02 o 
   7   0   2        0.03       -0.38      0.38 o 
   8   0   2        0.54        0.87      0.71 o 
  -7   1   2        3.65        5.02      1.52 o 
  -6   1   2        0.79        0.19      0.42 o 
  -5   1   2        0.01        0.04      0.30 o 
  -4   1   2       54.52       48.76      5.53 o 
  -3   1   2     1046.57     1200.23     64.79 o 
  -2   1   2      126.50      155.02      4.58 o 
  -1   1   2     3343.33     3756.74    174.88 o 
   0   1   2      284.39      261.01      5.17 o 
   1   1   2     5226.18     4374.78    134.11 o 
   2   1   2     1491.12     1554.36     51.20 o 
   3   1   2      321.66      330.79     22.92 o 
   4   1   2      426.05      426.90     16.84 o 
   5   1   2       27.77       27.92      1.66 o 
   6   1   2        3.93        4.52      0.53 o 
   7   1   2        5.34        5.03      0.83 o 
   8   1   2        0.20        0.85      0.67 o 
  -7   2   2        0.03       -0.10      0.71 o 
  -6   2   2        7.51        5.87      0.89 o 
  -5   2   2        6.92        8.21      1.37 o 
  -4   2   2        1.64        1.39      0.35 o 
  -3   2   2      229.70      234.15     11.16 o 
  -2   2   2      343.45      329.10      9.65 o 
  -1   2   2      217.83      234.49      7.08 o 
   0   2   2     1264.16     1108.36     42.76 o 
   1   2   2      442.32      426.43     10.99 o 
   2   2   2        4.65       12.47      0.64 o 
   3   2   2      249.96      236.79     15.63 o 
   4   2   2       40.27       41.54      4.27 o 
   5   2   2      227.63      236.43     13.63 o 
   6   2   2      145.90      150.46     11.96 o 
   7   2   2        0.61        1.36      0.62 o 
   8   2   2       13.34       14.77      1.70 o 
  -7   3   2        6.44        5.34      0.95 o 
  -6   3   2        8.49        8.10      0.99 o 
  -5   3   2       36.05       34.23      5.00 o 
  -4   3   2      274.38      262.29     15.93 o 
  -3   3   2        2.56        1.52      0.35 o 
  -2   3   2      480.29      499.85     25.78 o 
  -1   3   2       11.32       17.08      1.49 o 
   0   3   2     1004.58      976.56     46.51 o 
   1   3   2       96.87       84.13      4.46 o 
   2   3   2       73.60       66.55      2.58 o 
   3   3   2      154.61      159.34     11.45 o 
   4   3   2      133.36      124.28      4.38 o 
   5   3   2      167.20      156.19     15.72 o 
   6   3   2       23.64       24.36      1.90 o 
   7   3   2       41.01       53.93      4.36 o 
   8   3   2        1.72        2.54      0.89 o 
  -6   4   2       27.12       29.71      2.66 o 
  -5   4   2        8.64        9.28      1.03 o 
  -4   4   2      118.62      128.07      9.74 o 
  -3   4   2      385.10      395.84     24.20 o 
  -2   4   2       12.44       16.30      1.00 o 
  -1   4   2      573.90      573.02     29.71 o 
   0   4   2        2.71        4.71      0.29 o 
   1   4   2      120.23      140.34     10.29 o 
   2   4   2       52.17       55.83      1.88 o 
   3   4   2        0.83        0.94      0.29 o 
   4   4   2        6.55        6.69      0.50 o 
   5   4   2       57.15       55.64      3.52 o 
   6   4   2       57.54       57.07      5.65 o 
   7   4   2        1.84        1.94      0.69 o 
   8   4   2        2.33        3.41      0.98 o 
  -6   5   2        2.25        3.91      0.99 o 
  -5   5   2        3.11        4.04      1.34 o 
  -4   5   2       64.77       57.65      3.97 o 
  -3   5   2       14.91       13.48      1.08 o 
  -2   5   2      152.15      165.36      9.57 o 
  -1   5   2       80.95       85.41      7.97 o 
   0   5   2      283.23      277.23     15.38 o 
   1   5   2      525.01      512.92     20.24 o 
   2   5   2       28.35       23.06      0.96 o 
   3   5   2       32.63       33.57      1.26 o 
   4   5   2        8.27        7.40      1.53 o 
   5   5   2        0.72        1.17      0.92 o 
   6   5   2        0.54        1.17      0.45 o 
   7   5   2        3.00        4.28      0.91 o 
   8   5   2        3.20        3.13      1.09 o 
  -5   6   2        5.28        5.94      1.18 o 
  -4   6   2        0.60        0.50      0.45 o 
  -3   6   2       20.72       22.53      1.84 o 
  -2   6   2       88.97       65.69     18.21 o 
  -1   6   2        0.75        1.05      1.37 o 
   0   6   2       92.74       81.38     11.19 o 
   1   6   2       73.42       62.70      4.49 o 
   2   6   2       44.76       44.68      1.89 o 
   3   6   2      202.85      200.94      8.52 o 
   4   6   2        0.88        1.63      0.52 o 
   5   6   2      141.31      135.71      8.80 o 
   6   6   2       25.65       27.01      3.49 o 
   7   6   2        2.33        2.02      1.51 o 
  -4   7   2       28.55       28.04      3.99 o 
  -3   7   2       48.23       45.98      6.42 o 
  -2   7   2       52.80       60.16      4.18 o 
  -1   7   2       13.34       12.86      1.02 o 
   0   7   2       10.26       10.78      1.06 o 
   1   7   2       19.09       17.08      0.96 o 
   2   7   2      136.64      125.47      9.35 o 
   3   7   2        9.84        8.20      0.65 o 
   4   7   2       61.32       63.00      4.07 o 
   5   7   2       12.33       11.06      1.22 o 
   6   7   2       15.81       12.06      1.39 o 
  -3   8   2       54.73       56.72      5.71 o 
  -2   8   2        3.90        2.97      0.79 o 
  -1   8   2       29.80       27.98      3.67 o 
   0   8   2       19.60       19.37      1.97 o 
   1   8   2        0.05       -0.38      0.46 o 
   2   8   2       48.68       41.11      2.72 o 
   3   8   2       80.13       79.94      5.29 o 
   4   8   2        0.83        2.30      1.09 o 
   5   8   2       67.89       64.05      4.85 o 
   6   8   2       13.69       12.75      1.58 o 
  -1   9   2        2.52        2.83      0.88 o 
   0   9   2        8.28       10.06      1.33 o 
   1   9   2       68.12       60.36      4.87 o 
   2   9   2       25.47       27.11      3.53 o 
   3   9   2       25.05       22.21      2.95 o 
   4   9   2       28.27       25.25      2.92 o 
  -3  -8   3        0.71        0.54      0.65 o 
  -2  -8   3       38.94       38.32      3.02 o 
  -1  -8   3        0.67        1.62      0.86 o 
   0  -8   3       37.56       38.80      5.43 o 
   1  -8   3        9.25       10.25      1.27 o 
   2  -8   3        1.94        3.06      0.78 o 
  -5  -7   3        2.62        1.91      1.33 o 
  -4  -7   3        9.86       10.50      2.38 o 
  -3  -7   3       48.11       39.44      7.70 o 
  -2  -7   3        2.37        2.22      0.68 o 
  -1  -7   3       91.91       89.97      8.92 o 
   0  -7   3       79.41       75.78      5.42 o 
   1  -7   3        5.66        6.10      0.89 o 
   2  -7   3       22.06       24.00      2.00 o 
   3  -7   3        0.16        0.48      1.01 o 
   4  -7   3        2.70        3.19      0.90 o 
  -6  -6   3        5.57        5.48      1.18 o 
  -5  -6   3        2.17        1.66      0.84 o 
  -4  -6   3        4.85        5.07      0.92 o 
  -3  -6   3       58.12       50.37     13.51 o 
  -2  -6   3        0.17       -0.24      0.57 o 
  -1  -6   3      184.44      175.15      8.19 o 
   0  -6   3        0.02        0.85      0.35 o 
   1  -6   3      399.87      398.59     19.43 o 
   2  -6   3       69.60       69.05      5.14 o 
   3  -6   3      110.89      116.75      7.65 o 
   4  -6   3       63.42       61.74      4.47 o 
   5  -6   3        3.91        3.93      0.96 o 
  -6  -5   3        1.23        3.77      0.97 o 
  -5  -5   3       31.60       28.93      2.50 o 
  -4  -5   3        0.35        2.42      0.73 o 
  -3  -5   3       14.44       14.52      2.40 o 
  -2  -5   3      140.53      122.84     19.53 o 
  -1  -5   3       40.58       39.83      1.75 o 
   0  -5   3      413.62      461.30     25.44 o 
   1  -5   3       10.50       11.90      0.75 o 
   2  -5   3      120.61      126.59     13.08 o 
   3  -5   3       41.88       36.33      3.48 o 
   4  -5   3       13.45       15.30      1.33 o 
   5  -5   3       65.13       64.34      7.48 o 
   6  -5   3        8.66        6.31      1.24 o 
  -7  -4   3       29.27       28.02     13.64 o 
  -6  -4   3        1.53        3.29      0.79 o 
  -5  -4   3      207.98      205.08     19.89 o 
  -4  -4   3       86.60       98.38     10.89 o 
  -3  -4   3      232.41      233.75     28.15 o 
  -2  -4   3      131.54      156.90      8.51 o 
  -1  -4   3      265.90      286.93     11.93 o 
   0  -4   3      272.25      304.39     13.75 o 
   1  -4   3        2.70        2.32      0.53 o 
   2  -4   3       25.65       28.73      1.92 o 
   3  -4   3       10.74       11.93      1.56 o 
   4  -4   3       68.36       67.67      2.74 o 
   5  -4   3       25.37       31.35      2.45 o 
   6  -4   3       23.04       20.36      1.95 o 
   7  -4   3       17.18       17.92      2.59 o 
  -7  -3   3       15.75       16.23      3.46 o 
  -6  -3   3       18.48       19.54      1.92 o 
  -5  -3   3       19.05       18.26      1.59 o 
  -4  -3   3      292.60      327.36     21.88 o 
  -3  -3   3      274.27      286.53     15.61 o 
  -2  -3   3      152.35      163.04     11.18 o 
  -1  -3   3      784.76      874.84     48.45 o 
   0  -3   3       49.69       58.31      3.07 o 
   1  -3   3      514.07      597.07     22.40 o 
   2  -3   3        4.88        5.94      0.38 o 
   3  -3   3       41.16       45.86      3.07 o 
   4  -3   3        0.65        1.49      0.27 o 
   5  -3   3       32.94       32.21      4.09 o 
   6  -3   3       18.01       20.50      1.84 o 
   7  -3   3        2.52        2.82      0.92 o 
  -7  -2   3        7.13        6.61      1.29 o 
  -6  -2   3        5.48        4.65      0.83 o 
  -5  -2   3       47.72       50.88      3.40 o 
  -4  -2   3       21.84       23.14      1.63 o 
  -3  -2   3       71.16       63.21      5.31 o 
  -2  -2   3      371.38      317.69     28.33 o 
  -1  -2   3       98.51      101.11     10.28 o 
   0  -2   3     1900.97     1576.04     54.84 o 
   1  -2   3      354.48      348.81     12.04 o 
   2  -2   3      127.79      124.31     10.85 o 
   3  -2   3       53.03       50.11      1.92 o 
   4  -2   3        2.42        1.95      0.27 o 
   5  -2   3       19.92       18.06      1.29 o 
   6  -2   3       10.75        8.99      0.70 o 
   7  -2   3        0.55        1.91      0.64 o 
  -7  -1   3        1.22        4.33      0.92 o 
  -6  -1   3        7.44        5.62      1.14 o 
  -5  -1   3        0.32        0.39      1.06 o 
  -4  -1   3       57.60       45.15      6.35 o 
  -3  -1   3      513.57      536.31     35.21 o 
  -2  -1   3        0.91        0.23      0.22 o 
  -1  -1   3      828.05      797.97     25.29 o 
   0  -1   3      178.89      181.76     14.98 o 
   1  -1   3      924.13      695.32     45.15 o 
   2  -1   3        4.17        3.56      0.28 o 
   3  -1   3       17.69       21.47      1.95 o 
   4  -1   3        7.51        7.43      0.45 o 
   5  -1   3       54.89       57.10      3.54 o 
   6  -1   3        6.27        7.26      0.63 o 
   7  -1   3        1.68        2.07      0.91 o 
   8  -1   3        0.38        0.47      0.85 o 
  -7   0   3        5.13        4.22      0.95 o 
  -6   0   3        4.79        4.03      1.11 o 
  -5   0   3       11.96       11.16      1.45 o 
  -4   0   3        0.05       -0.32      0.44 o 
  -3   0   3       32.40       27.56      0.97 o 
  -2   0   3      124.46      135.09      6.97 o 
  -1   0   3        4.91        4.67      0.27 o 
   0   0   3      470.95      469.74     15.74 o 
   1   0   3     1105.23     1040.58     38.64 o 
   2   0   3      158.67      168.09      8.60 o 
   3   0   3      149.96      148.01      4.69 o 
   4   0   3       41.48       41.32      3.58 o 
   5   0   3       76.10       70.57      6.05 o 
   6   0   3       60.66       58.83      8.30 o 
   7   0   3        0.99        0.98      0.89 o 
   8   0   3        2.62        2.57      0.83 o 
  -7   1   3        5.98        6.58      1.65 o 
  -6   1   3        1.25        1.09      0.45 o 
  -5   1   3        6.26        4.69      0.48 o 
  -4   1   3       23.43       22.13      1.53 o 
  -3   1   3      215.41      245.50      8.75 o 
  -2   1   3      157.39      187.80     10.22 o 
  -1   1   3       54.75       35.78      1.16 o 
   0   1   3      198.84      159.84      5.17 o 
   1   1   3       31.22       16.28      0.37 o 
   2   1   3     1196.46     1190.93     36.44 o 
   3   1   3      568.12      555.86     19.29 o 
   4   1   3      228.58      215.65      7.69 o 
   5   1   3      377.13      394.81     18.35 o 
   6   1   3        0.59        1.62      0.37 o 
   7   1   3       46.86       50.25      2.82 o 
   8   1   3        1.17        1.11      0.64 o 
  -7   2   3        2.37        1.72      1.00 o 
  -6   2   3        0.14        1.03      0.70 o 
  -5   2   3       41.58       42.34      6.33 o 
  -4   2   3        1.84        2.25      0.29 o 
  -3   2   3      544.75      459.70     69.01 o 
  -2   2   3      277.25      293.24     13.92 o 
  -1   2   3      550.81      571.40     24.09 o 
   0   2   3      193.47      182.78      6.08 o 
   1   2   3        7.41        3.14      0.43 o 
   2   2   3      424.42      477.43     14.63 o 
   3   2   3       24.05       19.12      0.66 o 
   4   2   3      291.49      295.39     18.83 o 
   5   2   3       69.89       71.43      6.52 o 
   6   2   3      230.78      255.82     19.34 o 
   7   2   3        4.93        3.29      0.72 o 
   8   2   3       15.51       17.77      1.96 o 
  -7   3   3       40.02       34.82      4.31 o 
  -6   3   3        9.40       10.89      2.09 o 
  -5   3   3      107.14      109.49     12.76 o 
  -4   3   3      169.14      166.78     10.09 o 
  -3   3   3       22.96       21.83      2.50 o 
  -2   3   3      165.20      144.61      7.69 o 
  -1   3   3       55.94       68.42      3.79 o 
   0   3   3      162.78      163.33      6.25 o 
   1   3   3       72.21       57.86      6.71 o 
   2   3   3      608.66      645.99     22.35 o 
   3   3   3      132.04      161.01     14.56 o 
   4   3   3      250.73      292.86     11.77 o 
   5   3   3       77.73       83.14      5.58 o 
   6   3   3       28.75       30.32      2.13 o 
   7   3   3       14.70       14.73      1.55 o 
   8   3   3        0.00        0.98      0.79 o 
  -6   4   3        0.08        2.30      0.82 o 
  -5   4   3       48.01       47.41      3.63 o 
  -4   4   3        0.27        1.07      0.78 o 
  -3   4   3      628.70      629.95     42.51 o 
  -2   4   3      268.26      291.04     35.47 o 
  -1   4   3      648.97      684.96     48.87 o 
   0   4   3      523.40      511.80     17.01 o 
   1   4   3      143.42      163.98      5.38 o 
   2   4   3      277.86      281.15     11.99 o 
   3   4   3        4.08        4.19      0.32 o 
   4   4   3       59.30       64.36      6.26 o 
   5   4   3       54.35       51.14      2.03 o 
   6   4   3       14.68       14.30      1.39 o 
   7   4   3        3.77        3.00      0.72 o 
   8   4   3        0.20        0.44      0.69 o 
  -6   5   3        2.28        1.61      1.63 o 
  -5   5   3        3.34        2.98      0.82 o 
  -4   5   3        8.26       10.12      4.10 o 
  -3   5   3       12.54       12.74      1.17 o 
  -2   5   3       38.97       37.38      2.32 o 
  -1   5   3      122.48      138.38      7.61 o 
   0   5   3       45.14       45.64      2.22 o 
   1   5   3      600.38      616.33     25.83 o 
   2   5   3      210.74      232.56      9.05 o 
   3   5   3       45.64       44.62      2.61 o 
   4   5   3       62.14       54.07      4.81 o 
   5   5   3        4.28        4.78      0.86 o 
   6   5   3       12.94       10.93      1.24 o 
   7   5   3        2.71        4.70      0.90 o 
   8   5   3        0.93        0.37      0.98 o 
  -5   6   3       59.62       61.27      5.49 o 
  -4   6   3       94.13       68.76     21.39 o 
  -3   6   3      341.18      344.55     30.06 o 
  -2   6   3       64.09       72.17      4.58 o 
  -1   6   3      201.22      231.44     14.70 o 
   0   6   3      151.41      148.34     11.88 o 
   1   6   3       29.10       28.97      1.27 o 
   2   6   3       94.79      100.55      4.17 o 
   3   6   3       54.80       59.65      2.62 o 
   4   6   3      102.74      100.45      4.69 o 
   5   6   3       63.50       53.68      8.10 o 
   6   6   3      102.26      120.78      8.70 o 
   7   6   3        0.04        0.56      0.76 o 
  -4   7   3        7.81        6.66      1.21 o 
  -3   7   3       16.77       12.14      1.44 o 
  -2   7   3        7.60        7.08      0.91 o 
  -1   7   3      179.17      183.80     12.44 o 
   0   7   3       53.46       45.87      2.82 o 
   1   7   3      481.80      441.21     57.36 o 
   2   7   3      302.26      299.38     14.25 o 
   3   7   3      132.95      146.87      6.94 o 
   4   7   3       90.39      102.17      6.73 o 
   5   7   3       36.15       38.55      4.88 o 
   6   7   3       17.91       15.63      4.02 o 
   7   7   3        0.00       -0.72      0.72 o 
  -3   8   3       13.29       12.19      1.53 o 
  -2   8   3        0.09       -0.17      0.63 o 
  -1   8   3        3.45        2.91      0.70 o 
   0   8   3        3.11        2.66      1.75 o 
   1   8   3       62.05       58.25      3.77 o 
   2   8   3       24.16       25.46      2.50 o 
   3   8   3      240.45      237.60     18.34 o 
   4   8   3        1.32        1.94      0.70 o 
   5   8   3      111.58      107.71     16.30 o 
   6   8   3       16.31       16.97      1.90 o 
  -1   9   3       11.32       11.90      1.57 o 
   0   9   3       24.73       26.72      2.23 o 
   1   9   3       50.31       52.16      3.86 o 
   2   9   3        4.17        3.67      0.77 o 
   3   9   3        4.02        3.19      1.16 o 
   4   9   3        5.96        6.42      1.14 o 
  -2  -8   4       16.10       16.23      1.76 o 
  -1  -8   4        3.05        3.83      0.83 o 
   0  -8   4       11.16        9.69      1.85 o 
   1  -8   4        4.37        3.05      0.78 o 
   2  -8   4        2.26        2.86      0.86 o 
  -4  -7   4        0.16        0.07      0.55 o 
  -3  -7   4        9.91       10.09      1.79 o 
  -2  -7   4       22.50       21.66      1.88 o 
  -1  -7   4       23.00       26.00      1.55 o 
   0  -7   4      100.65      105.97      7.96 o 
   1  -7   4        0.16        0.89      0.53 o 
   2  -7   4       33.98       35.31      2.61 o 
   3  -7   4        2.37        3.23      0.74 o 
   4  -7   4        5.00        3.21      1.40 o 
  -5  -6   4       21.19       20.76      4.45 o 
  -4  -6   4        1.62        2.20      0.92 o 
  -3  -6   4        0.54        0.68      1.29 o 
  -2  -6   4        1.06        1.41      1.13 o 
  -1  -6   4       11.45        8.69      0.67 o 
   0  -6   4       12.81       14.08      0.92 o 
   1  -6   4       74.87       78.53      3.97 o 
   2  -6   4       11.49       10.95      1.11 o 
   3  -6   4        3.21        4.52      0.78 o 
   4  -6   4       10.66       10.40      1.59 o 
   5  -6   4        5.09        6.01      1.66 o 
  -6  -5   4        0.30        1.16      1.31 o 
  -5  -5   4       55.76       50.01      6.85 o 
  -4  -5   4       33.67       36.90      4.08 o 
  -3  -5   4      383.05      434.59     55.76 o 
  -2  -5   4        1.68        1.53      0.44 o 
  -1  -5   4      369.01      390.28     22.50 o 
   0  -5   4        0.18       -0.14      0.36 o 
   1  -5   4       57.38       66.39      4.23 o 
   2  -5   4       18.80       18.59      0.96 o 
   3  -5   4        0.35        1.06      0.45 o 
   4  -5   4       31.04       27.09      2.02 o 
   5  -5   4       18.93       17.14      1.70 o 
   6  -5   4       42.96       38.36      5.24 o 
  -6  -4   4       38.04       33.64      2.97 o 
  -5  -4   4       41.58       38.47      3.07 o 
  -4  -4   4       11.54       10.95      1.16 o 
  -3  -4   4        0.53        0.97      0.70 o 
  -2  -4   4       10.52        9.13      0.56 o 
  -1  -4   4       84.97       78.32      6.92 o 
   0  -4   4        0.07        0.49      0.31 o 
   1  -4   4      588.07      640.15     28.56 o 
   2  -4   4      202.56      201.24     10.25 o 
   3  -4   4      151.51      158.75      8.67 o 
   4  -4   4      123.40      119.36      6.84 o 
   5  -4   4       22.26       23.89      1.94 o 
   6  -4   4       30.25       26.86      2.72 o 
  -7  -3   4        1.05        1.25      1.48 o 
  -6  -3   4        1.30        2.35      0.76 o 
  -5  -3   4       19.79       23.35      2.30 o 
  -4  -3   4       65.21       55.11      4.20 o 
  -3  -3   4      619.56      636.10     40.46 o 
  -2  -3   4       17.88       19.17      2.25 o 
  -1  -3   4      797.84      855.90     89.79 o 
   0  -3   4       96.66      106.08      3.56 o 
   1  -3   4      316.22      357.20     13.40 o 
   2  -3   4      119.94      125.98      5.33 o 
   3  -3   4        0.62        0.83      0.25 o 
   4  -3   4       25.36       24.60      1.34 o 
   5  -3   4       68.59       72.46      4.30 o 
   6  -3   4        7.33        6.09      0.88 o 
   7  -3   4        6.23        3.51      1.44 o 
  -7  -2   4        2.48        4.07      1.03 o 
  -6  -2   4        9.39        7.66      1.07 o 
  -5  -2   4       21.52       22.63      1.87 o 
  -4  -2   4        8.69       10.63      1.94 o 
  -3  -2   4       67.21       60.24      4.51 o 
  -2  -2   4      292.78      301.96     10.86 o 
  -1  -2   4       48.99       49.26      2.98 o 
   0  -2   4      921.44      816.09     28.06 o 
   1  -2   4      191.66      186.08     12.52 o 
   2  -2   4        2.57        4.24      0.62 o 
   3  -2   4        9.60        9.50      0.59 o 
   4  -2   4       11.80       11.19      0.58 o 
   5  -2   4        1.97        1.35      0.29 o 
   6  -2   4       23.24       24.63      1.81 o 
   7  -2   4        6.22        6.46      1.17 o 
  -7  -1   4        1.33        2.66      0.93 o 
  -6  -1   4       50.19       50.48      3.89 o 
  -5  -1   4        0.84        1.24      0.68 o 
  -4  -1   4      542.12      539.39     24.23 o 
  -3  -1   4      276.81      261.59     26.67 o 
  -2  -1   4      616.06      645.34     24.01 o 
  -1  -1   4      228.46      216.69      6.64 o 
   0  -1   4     1114.82     1329.10     64.70 o 
   1  -1   4      228.93      198.33      8.36 o 
   2  -1   4       41.91       53.85      4.41 o 
   3  -1   4       55.02       54.39      2.28 o 
   4  -1   4        1.03        0.79      0.22 o 
   5  -1   4      144.28      158.50      8.74 o 
   6  -1   4        6.90        8.88      0.68 o 
   7  -1   4       17.62       16.22      1.21 o 
   8  -1   4        1.47        0.86      0.84 o 
  -7   0   4        1.91        0.98      1.04 o 
  -6   0   4        6.71        4.84      0.87 o 
  -5   0   4       12.34       10.12      0.74 o 
  -4   0   4        4.09        3.22      0.74 o 
  -3   0   4        7.78       12.86      0.64 o 
  -2   0   4      117.18      114.90      7.53 o 
  -1   0   4      228.12      253.47      7.67 o 
   0   0   4      347.68      334.31     12.40 o 
   1   0   4     1234.71     1299.30     59.37 o 
   2   0   4       19.72       21.38      1.30 o 
   3   0   4      255.86      226.46      7.35 o 
   4   0   4        2.75        2.60      0.26 o 
   5   0   4       97.98      104.67      5.31 o 
   6   0   4       22.13       21.38      1.57 o 
   7   0   4        0.58        2.86      0.56 o 
   8   0   4        0.23        0.26      0.81 o 
  -7   1   4        5.03        4.72      1.34 o 
  -6   1   4        1.00        3.40      1.05 o 
  -5   1   4        7.74        6.76      0.58 o 
  -4   1   4       83.13       84.68      4.69 o 
  -3   1   4       43.76       48.01      1.96 o 
  -2   1   4       10.63        8.88      0.71 o 
  -1   1   4       46.67       60.86      1.93 o 
   0   1   4      145.06      158.73      4.09 o 
   1   1   4       49.24       59.13      3.07 o 
   2   1   4      111.99      101.60      5.25 o 
   3   1   4      734.86      845.13     31.92 o 
   4   1   4        4.66        3.21      0.25 o 
   5   1   4      285.38      276.79     12.79 o 
   6   1   4        7.18        6.65      0.70 o 
   7   1   4       32.19       31.78      1.91 o 
   8   1   4        4.74        5.29      0.98 o 
  -7   2   4        9.60        7.79      1.64 o 
  -6   2   4       27.06       22.52      1.76 o 
  -5   2   4       45.94       43.85      2.69 o 
  -4   2   4      111.86      107.17      4.50 o 
  -3   2   4      318.12      286.04     11.37 o 
  -2   2   4       35.77       40.73      1.30 o 
  -1   2   4       10.73       10.11      0.67 o 
   0   2   4      419.99      497.69     22.47 o 
   1   2   4      513.31      431.49     14.51 o 
   2   2   4     1284.89     1352.65     47.44 o 
   3   2   4      436.49      407.67     25.87 o 
   4   2   4      423.78      488.92     20.57 o 
   5   2   4      207.51      233.09     21.80 o 
   6   2   4      173.19      177.71      8.49 o 
   7   2   4        0.26        0.34      0.54 o 
   8   2   4        3.57        3.17      0.97 o 
  -6   3   4       12.66       13.71      1.42 o 
  -5   3   4       14.47       12.39      1.12 o 
  -4   3   4      166.11      147.03     25.40 o 
  -3   3   4      359.63      369.06     15.28 o 
  -2   3   4      258.53      272.33     16.92 o 
  -1   3   4      886.62      940.02     50.45 o 
   0   3   4      360.82      447.32     32.87 o 
   1   3   4     1714.23     1821.47    101.88 o 
   2   3   4      109.40       79.60      7.56 o 
   3   3   4       39.66       38.34      1.85 o 
   4   3   4        3.33        2.20      0.37 o 
   5   3   4        1.33        1.95      0.29 o 
   6   3   4        7.06        7.60      1.31 o 
   7   3   4        4.25        4.40      0.82 o 
   8   3   4       17.97       18.54      2.08 o 
  -6   4   4        2.69        3.62      0.77 o 
  -5   4   4       26.65       28.76      2.34 o 
  -4   4   4        1.97        1.98      0.63 o 
  -3   4   4      269.94      312.76     21.14 o 
  -2   4   4      241.45      219.81     25.49 o 
  -1   4   4       18.44       17.79      1.67 o 
   0   4   4      347.38      330.16     15.33 o 
   1   4   4      151.54      142.93      8.80 o 
   2   4   4      204.58      205.17      7.62 o 
   3   4   4      455.31      499.43     32.50 o 
   4   4   4       12.73        9.94      0.59 o 
   5   4   4      215.25      218.72      9.78 o 
   6   4   4       23.67       28.38      8.58 o 
   7   4   4        0.75        0.85      1.01 o 
   8   4   4        0.16        0.68      1.39 o 
  -5   5   4        4.77        3.79      0.95 o 
  -4   5   4      152.81      152.84     11.79 o 
  -3   5   4        0.23       -0.27      0.45 o 
  -2   5   4      380.81      373.95     26.40 o 
  -1   5   4       13.05       12.46      1.58 o 
   0   5   4      273.45      277.46     16.06 o 
   1   5   4       97.61      105.34      3.73 o 
   2   5   4       60.34       59.26     11.76 o 
   3   5   4       54.43       57.26      2.29 o 
   4   5   4       25.50       25.15      1.72 o 
   5   5   4       61.76       66.42      5.96 o 
   6   5   4        9.73       11.13      1.41 o 
   7   5   4       58.81       59.00      4.46 o 
   8   5   4        1.34        0.81      0.74 o 
  -5   6   4       16.45       14.04      1.86 o 
  -4   6   4       25.25       29.35      2.85 o 
  -3   6   4        9.38        8.29      1.04 o 
  -2   6   4       34.47       29.18      2.09 o 
  -1   6   4      269.61      235.05     14.67 o 
   0   6   4      181.72      185.98     10.11 o 
   1   6   4      653.45      552.43     69.40 o 
   2   6   4      522.71      584.32     30.49 o 
   3   6   4      919.29     1078.29     59.02 o 
   4   6   4      225.33      202.81      9.03 o 
   5   6   4      311.83      327.29     53.81 o 
   6   6   4       37.29       35.06      2.80 o 
   7   6   4       11.38       10.55      1.40 o 
  -4   7   4        7.55        8.70      1.36 o 
  -3   7   4       11.97       13.29      2.57 o 
  -2   7   4       47.82       45.95      4.64 o 
  -1   7   4        0.37        0.46      0.66 o 
   0   7   4       12.36       15.69      1.57 o 
   1   7   4        0.63        1.53      0.67 o 
   2   7   4       43.88       41.16      1.99 o 
   3   7   4       75.77       75.91      3.64 o 
   4   7   4       11.62       12.02      0.82 o 
   5   7   4       81.39       90.50      6.12 o 
   6   7   4        4.84        4.23      0.90 o 
   7   7   4       77.40       60.93      9.99 o 
  -3   8   4       33.05       31.62      2.97 o 
  -2   8   4        8.19        6.28      0.96 o 
  -1   8   4        8.61       11.71      1.23 o 
   0   8   4        3.62        2.70      0.51 o 
   1   8   4        0.19        0.15      0.66 o 
   2   8   4        3.87        4.74      0.77 o 
   3   8   4       36.04       33.41      1.94 o 
   4   8   4       14.29       13.68      1.29 o 
   5   8   4        3.00        3.87      0.86 o 
   6   8   4       24.13       26.62      7.05 o 
  -1   9   4        1.06        0.05      0.67 o 
   0   9   4        3.57        3.32      0.74 o 
   1   9   4       14.52       12.58      2.97 o 
   2   9   4       26.22       26.01      2.12 o 
   3   9   4        0.04       -0.63      0.89 o 
   4   9   4       30.07       28.95      2.57 o 
  -1  -8   5       62.97       54.89      5.98 o 
   0  -8   5       24.25       23.24      3.11 o 
  -3  -7   5       66.09       69.89      9.06 o 
  -2  -7   5        0.02        1.97      0.71 o 
  -1  -7   5       65.19       67.74      4.72 o 
   0  -7   5       15.35       15.10      1.12 o 
   1  -7   5        3.90        4.13      0.81 o 
   2  -7   5        2.93        3.08      0.69 o 
   3  -7   5        1.16        0.48      0.91 o 
  -5  -6   5        0.92        0.45      0.74 o 
  -4  -6   5       20.24       17.47      1.90 o 
  -3  -6   5        8.84        8.02      1.14 o 
  -2  -6   5       48.78       46.54      3.15 o 
  -1  -6   5       19.69       19.12      2.78 o 
   0  -6   5       85.86       92.50      4.95 o 
   1  -6   5       59.51       73.74      3.81 o 
   2  -6   5        0.91        2.19      0.47 o 
   3  -6   5        0.45        1.91      0.58 o 
   4  -6   5        0.65       -0.39      0.92 o 
  -5  -5   5       32.76       28.23      2.52 o 
  -4  -5   5       79.24       83.50     12.31 o 
  -3  -5   5       13.95       11.89      1.18 o 
  -2  -5   5        2.83        3.48      0.85 o 
  -1  -5   5      129.01      131.53      6.91 o 
   0  -5   5       13.29       12.26      1.00 o 
   1  -5   5      334.92      355.43     17.48 o 
   2  -5   5       22.00       18.99      1.04 o 
   3  -5   5      314.74      297.86     25.88 o 
   4  -5   5       11.68       10.17      1.12 o 
  -6  -4   5        3.15        3.50      0.91 o 
  -5  -4   5        2.30        1.94      1.14 o 
  -4  -4   5       80.39       80.16     11.31 o 
  -3  -4   5       37.79       33.56      2.24 o 
  -2  -4   5      236.92      246.01     21.62 o 
  -1  -4   5       73.88       68.10      6.00 o 
   0  -4   5      346.47      391.86     17.44 o 
   1  -4   5      158.97      165.96      6.79 o 
   2  -4   5        8.05        8.33      0.57 o 
   3  -4   5        0.78        0.13      0.26 o 
   4  -4   5        0.11        0.63      0.62 o 
   5  -4   5       24.56       26.08      4.15 o 
   6  -4   5        0.01       -0.59      0.61 o 
  -6  -3   5       16.61       17.15      2.00 o 
  -5  -3   5        0.18        2.08      0.77 o 
  -4  -3   5      116.09      108.76     11.18 o 
  -3  -3   5      127.53      111.21      6.16 o 
  -2  -3   5        1.25        1.54      0.51 o 
  -1  -3   5       27.93       27.82      2.30 o 
   0  -3   5        0.95        1.66      0.32 o 
   1  -3   5       10.23       10.22      0.88 o 
   2  -3   5       20.81       19.45      0.82 o 
   3  -3   5      176.08      183.82      7.23 o 
   4  -3   5        0.66        0.22      0.33 o 
   5  -3   5      129.45      136.53      9.87 o 
   6  -3   5       10.23       13.97      1.41 o 
  -6  -2   5        5.87        6.94      1.09 o 
  -5  -2   5       78.86       86.49      6.37 o 
  -4  -2   5      115.78      108.33      6.80 o 
  -3  -2   5      239.77      252.86     15.30 o 
  -2  -2   5      692.15      739.02     32.89 o 
  -1  -2   5      167.18      230.98      8.76 o 
   0  -2   5      884.69      781.97     29.99 o 
   1  -2   5        7.58        3.29      0.50 o 
   2  -2   5        0.94        0.86      0.28 o 
   3  -2   5       11.23       11.82      1.79 o 
   4  -2   5       29.52       34.09      1.44 o 
   5  -2   5        5.87        7.47      0.86 o 
   6  -2   5       40.01       40.74      3.63 o 
   7  -2   5       17.39       20.33      3.24 o 
  -7  -1   5       10.65        7.71      1.34 o 
  -6  -1   5        1.82        3.42      0.87 o 
  -5  -1   5        8.14        7.67      1.00 o 
  -4  -1   5       31.41       26.86      2.93 o 
  -3  -1   5      141.34      133.49      5.05 o 
  -2  -1   5      130.99      139.10      4.79 o 
  -1  -1   5      150.55      143.88      4.82 o 
   0  -1   5      540.45      615.29     29.84 o 
   1  -1   5      269.19      277.91     14.41 o 
   2  -1   5     1658.43     1530.32     53.63 o 
   3  -1   5        8.03        7.20      0.43 o 
   4  -1   5      548.54      643.34     38.61 o 
   5  -1   5       24.99       25.01      1.39 o 
   6  -1   5       48.13       46.11      2.19 o 
   7  -1   5        0.12        1.60      0.66 o 
   8  -1   5        3.54        4.39      1.45 o 
  -7   0   5        2.78        4.22      1.50 o 
  -6   0   5        5.17        7.45      1.21 o 
  -5   0   5       23.27       27.06      2.10 o 
  -4   0   5        6.09        4.74      0.51 o 
  -3   0   5      256.11      276.87     16.36 o 
  -2   0   5       82.04       92.45      3.32 o 
  -1   0   5      166.55      173.18      8.13 o 
   0   0   5       61.57       56.20      3.02 o 
   1   0   5        2.18        0.24      0.12 o 
   2   0   5      130.77      127.46      8.36 o 
   3   0   5        0.05        0.69      0.28 o 
   4   0   5       94.82      109.93     13.84 o 
   5   0   5        4.83        2.83      0.53 o 
   6   0   5       87.95       94.32      4.50 o 
   7   0   5       13.84       13.35      1.20 o 
   8   0   5        4.18        5.78      1.36 o 
  -6   1   5       20.58       20.72      4.11 o 
  -5   1   5        6.72        5.29      0.57 o 
  -4   1   5      172.59      182.58      8.34 o 
  -3   1   5       21.39       21.69      1.67 o 
  -2   1   5      136.43      144.08      5.30 o 
  -1   1   5       11.08       13.45      0.66 o 
   0   1   5      255.35      255.36      9.82 o 
   1   1   5        0.01       -0.05      0.23 o 
   2   1   5      105.71       99.83      7.04 o 
   3   1   5      347.93      382.54     27.36 o 
   4   1   5       20.63       19.44      0.76 o 
   5   1   5      123.82      129.95      6.81 o 
   6   1   5        0.33        1.20      0.32 o 
   7   1   5       13.44       11.49      1.01 o 
   8   1   5        0.46        0.75      0.80 o 
  -6   2   5        0.19        1.04      0.73 o 
  -5   2   5        2.91        3.26      0.48 o 
  -4   2   5        0.66        1.45      0.33 o 
  -3   2   5       83.13       78.24      4.95 o 
  -2   2   5      232.27      256.64      9.63 o 
  -1   2   5       36.39       42.51      1.42 o 
   0   2   5      145.06      152.53      5.60 o 
   1   2   5      320.03      277.97     16.84 o 
   2   2   5       11.39       14.86      0.46 o 
   3   2   5      174.43      145.10     16.72 o 
   4   2   5        4.07        6.48      0.63 o 
   5   2   5       33.19       31.36      1.58 o 
   6   2   5        2.86        2.97      0.38 o 
   7   2   5       19.64       17.91      1.47 o 
   8   2   5        5.88        6.12      1.26 o 
  -6   3   5        8.15        7.72      1.13 o 
  -5   3   5        0.01       -0.38      0.51 o 
  -4   3   5       60.67       64.45      4.13 o 
  -3   3   5       34.34       36.32      2.28 o 
  -2   3   5       35.16       38.80      7.70 o 
  -1   3   5       17.93       16.31      0.63 o 
   0   3   5        0.21        0.30      0.28 o 
   1   3   5        9.02        6.39      0.32 o 
   2   3   5      629.48      697.56     35.69 o 
   3   3   5      430.03      474.70     17.72 o 
   4   3   5      118.69      118.83      5.15 o 
   5   3   5      200.71      190.37     14.57 o 
   6   3   5       12.97       13.79      0.98 o 
   7   3   5       60.97       58.13      6.91 o 
   8   3   5        0.37        2.00      0.74 o 
  -6   4   5        9.37        9.41      1.37 o 
  -5   4   5       14.25       13.26      1.55 o 
  -4   4   5       21.92       22.13      1.88 o 
  -3   4   5      115.15      134.94     11.74 o 
  -2   4   5       41.38       40.03      4.22 o 
  -1   4   5       21.02       18.36      1.27 o 
   0   4   5        6.37        5.42      0.38 o 
   1   4   5      259.30      246.55      9.36 o 
   2   4   5        0.15        0.19      0.48 o 
   3   4   5      418.59      390.87     23.33 o 
   4   4   5       43.04       46.26      2.88 o 
   5   4   5       80.99       93.54      5.95 o 
   6   4   5       71.03       74.32      4.19 o 
   7   4   5        8.27        8.48      1.08 o 
   8   4   5        4.38        4.49      1.54 o 
  -5   5   5        6.49        6.33      1.28 o 
  -4   5   5       32.16       34.40      2.82 o 
  -3   5   5        0.71        0.95      1.41 o 
  -2   5   5       35.90       38.33      2.51 o 
  -1   5   5      111.93      105.63      5.96 o 
   0   5   5       46.98       40.07      4.42 o 
   1   5   5      350.42      344.84     14.04 o 
   2   5   5      809.67      812.22     39.23 o 
   3   5   5       19.93       22.73      1.12 o 
   4   5   5      352.14      345.27     15.77 o 
   5   5   5        5.42        3.92      0.76 o 
   6   5   5       97.73      102.81      6.86 o 
   7   5   5        0.21        0.59      1.02 o 
   8   5   5        1.69        3.98      1.50 o 
  -4   6   5        3.29        3.54      0.94 o 
  -3   6   5       99.43       95.61      6.66 o 
  -2   6   5       74.29       74.56      4.95 o 
  -1   6   5       26.69       29.23      4.49 o 
   0   6   5      155.57      169.02     12.91 o 
   1   6   5        6.71        5.91      0.52 o 
   2   6   5      232.48      227.83     17.97 o 
   3   6   5       17.22       18.32      1.25 o 
   4   6   5        2.36        1.98      0.37 o 
   5   6   5        4.50        3.52      0.84 o 
   6   6   5       29.94       27.53      2.12 o 
   7   6   5       46.28       47.04      4.01 o 
  -4   7   5       29.53       32.73      4.85 o 
  -3   7   5       33.93       27.01      3.13 o 
  -2   7   5      102.15      100.12      9.80 o 
  -1   7   5        1.14        0.59      0.88 o 
   0   7   5       15.43       17.32      1.48 o 
   1   7   5        4.36        3.76      0.64 o 
   2   7   5       57.65       51.45      3.53 o 
   3   7   5       10.61        8.60      0.71 o 
   4   7   5       43.87       49.93      2.61 o 
   5   7   5        8.44        9.45      2.56 o 
   6   7   5       21.62       19.60      2.09 o 
  -2   8   5        4.91        5.20      0.99 o 
  -1   8   5        1.70        1.40      0.65 o 
   0   8   5       34.88       31.51      2.87 o 
   1   8   5       16.69       12.57      1.27 o 
   2   8   5      101.47       95.30      6.05 o 
   3   8   5      102.61      112.27      5.86 o 
   4   8   5        3.00        3.09      0.73 o 
   5   8   5       20.69       25.07      2.28 o 
   6   8   5        2.12        1.14      0.79 o 
  -1   9   5       46.97       44.06      3.64 o 
   0   9   5        3.42        3.45      0.92 o 
   1   9   5       92.90       95.27      6.82 o 
   2   9   5       34.94       32.12      2.64 o 
   3   9   5       34.23       44.88      4.65 o 
   4   9   5       20.78       21.18      2.90 o 
  -2  -7   6        4.21        5.29      0.99 o 
  -1  -7   6        5.56        5.34      1.01 o 
   0  -7   6       35.18       29.72      3.93 o 
   1  -7   6        5.52        3.85      0.77 o 
   2  -7   6       17.64       12.49      2.25 o 
  -4  -6   6        7.62        7.77      1.32 o 
  -3  -6   6        1.24        1.85      1.25 o 
  -2  -6   6       13.74       15.54      2.07 o 
  -1  -6   6        0.70        1.21      1.56 o 
   0  -6   6        7.16        7.95      0.80 o 
   1  -6   6       22.83       24.21      1.52 o 
   2  -6   6       33.89       28.68      3.52 o 
   3  -6   6        0.00       -1.15      1.15 o 
  -5  -5   6        0.01        1.42      0.75 o 
  -4  -5   6        8.93        8.22      1.29 o 
  -3  -5   6       49.78       50.76      3.60 o 
  -2  -5   6       20.06       15.70      3.34 o 
  -1  -5   6       38.41       42.43      2.40 o 
   0  -5   6       51.25       47.89      2.35 o 
   1  -5   6       16.06       18.78      1.12 o 
   2  -5   6       35.00       33.67      1.98 o 
   3  -5   6        1.34        2.30      0.44 o 
   4  -5   6        2.08        4.73      1.45 o 
   5  -5   6        0.66        2.10      1.09 o 
  -5  -4   6       11.99       12.30      3.09 o 
  -4  -4   6        4.19        4.22      1.30 o 
  -3  -4   6       23.43       21.66      1.70 o 
  -2  -4   6       15.46       15.64      1.32 o 
  -1  -4   6       24.68       22.86      3.20 o 
   0  -4   6        2.28        2.95      0.41 o 
   1  -4   6        0.76        1.28      0.48 o 
   2  -4   6      128.74      133.50      5.65 o 
   3  -4   6       43.57       39.43      1.82 o 
   4  -4   6       98.78       95.81      6.72 o 
   5  -4   6       25.21       27.72      3.85 o 
   6  -4   6       37.57       38.94      5.34 o 
  -6  -3   6       16.82       16.77      2.07 o 
  -5  -3   6        1.83        2.96      1.06 o 
  -4  -3   6       83.98       69.69      5.95 o 
  -3  -3   6      128.80      124.27      7.35 o 
  -2  -3   6        1.97        2.12      0.33 o 
  -1  -3   6       43.98       44.53      2.21 o 
   0  -3   6        1.25        2.02      0.29 o 
   1  -3   6        3.85        3.79      0.33 o 
   2  -3   6        6.76        6.01      0.68 o 
   3  -3   6       47.55       45.44      3.71 o 
   4  -3   6        2.43        2.74      0.55 o 
   5  -3   6       28.91       26.27      1.81 o 
   6  -3   6       17.04       17.12      3.29 o 
  -6  -2   6        6.05        6.53      1.22 o 
  -5  -2   6        4.02        3.49      0.74 o 
  -4  -2   6       58.01       55.12      6.81 o 
  -3  -2   6        0.07        0.06      0.61 o 
  -2  -2   6      309.60      316.93     13.70 o 
  -1  -2   6      188.65      227.09      9.41 o 
   0  -2   6      187.46      183.75     10.19 o 
   1  -2   6      718.45      710.90     38.45 o 
   2  -2   6       40.33       42.02      5.24 o 
   3  -2   6      235.86      198.84     17.96 o 
   4  -2   6       48.09       49.23      2.80 o 
   5  -2   6       59.19       60.83      4.05 o 
   6  -2   6       21.32       20.21      1.71 o 
   7  -2   6        0.87        2.60      1.28 o 
  -6  -1   6        6.94        5.41      1.24 o 
  -5  -1   6        0.82        0.61      1.38 o 
  -4  -1   6       47.00       38.05      2.47 o 
  -3  -1   6      193.15      188.63      7.96 o 
  -2  -1   6       16.06       15.20      0.75 o 
  -1  -1   6      157.51      175.58      6.49 o 
   0  -1   6       79.21       83.29      3.79 o 
   1  -1   6      107.09      121.17      7.43 o 
   2  -1   6      409.07      379.68     18.98 o 
   3  -1   6       85.46       84.06      4.45 o 
   4  -1   6       41.08       43.54      2.35 o 
   5  -1   6       69.83       70.60     12.57 o 
   6  -1   6        4.65        5.64      0.79 o 
   7  -1   6        5.57        6.37      0.95 o 
  -6   0   6        0.15        1.69      0.75 o 
  -5   0   6       23.40       21.63      2.03 o 
  -4   0   6       10.29       10.27      1.51 o 
  -3   0   6      147.53      158.81      7.01 o 
  -2   0   6      330.70      340.80     14.48 o 
  -1   0   6        0.01        0.58      0.24 o 
   0   0   6      249.39      244.46     11.20 o 
   1   0   6      218.84      227.61     12.82 o 
   2   0   6        0.97        1.76      0.35 o 
   3   0   6      160.56      150.03      7.09 o 
   4   0   6       27.38       33.76      2.42 o 
   5   0   6       52.77       50.10      2.00 o 
   6   0   6       37.48       37.09      2.48 o 
   7   0   6        1.23        2.52      0.65 o 
   8   0   6        0.09        0.59      0.64 o 
  -5   1   6        7.66        7.06      0.73 o 
  -4   1   6       64.73       71.42      5.02 o 
  -3   1   6        0.34        0.46      0.30 o 
  -2   1   6       16.65       13.44      0.72 o 
  -1   1   6       36.41       40.49      1.48 o 
   0   1   6        1.43        2.45      0.47 o 
   1   1   6       14.42       14.65      0.77 o 
   2   1   6      598.18      620.55     31.82 o 
   3   1   6      303.64      337.25     17.54 o 
   4   1   6      159.65      164.75      8.54 o 
   5   1   6       70.97       79.32      6.91 o 
   6   1   6       15.49       13.82      0.89 o 
   7   1   6        4.12        3.54      0.78 o 
   8   1   6        0.08        0.14      0.65 o 
  -6   2   6       28.24       24.81      3.59 o 
  -5   2   6       13.07       11.58      1.79 o 
  -4   2   6       77.11       68.28      3.29 o 
  -3   2   6      143.05      145.17      6.31 o 
  -2   2   6        1.13        1.07      0.28 o 
  -1   2   6        2.60        2.76      0.40 o 
   0   2   6      106.54      121.81      4.18 o 
   1   2   6        7.48        6.15      0.29 o 
   2   2   6      210.49      218.57      7.21 o 
   3   2   6       13.26       10.74      0.60 o 
   4   2   6      176.52      176.55     14.64 o 
   5   2   6        0.02        0.48      0.34 o 
   6   2   6      116.12      116.56      9.65 o 
   7   2   6       27.14       29.30      2.32 o 
   8   2   6        8.92        6.55      1.51 o 
  -6   3   6       18.45       15.51      2.68 o 
  -5   3   6        1.96        2.04      0.91 o 
  -4   3   6       87.88       87.12      5.78 o 
  -3   3   6        0.47        0.28      0.24 o 
  -2   3   6      112.24      111.86      4.45 o 
  -1   3   6        5.84        6.82      0.72 o 
   0   3   6       19.02       19.73      0.80 o 
   1   3   6        1.43        2.29      0.23 o 
   2   3   6      212.43      185.36      7.08 o 
   3   3   6      194.74      199.67      8.30 o 
   4   3   6       11.56       10.24      0.83 o 
   5   3   6       30.19       38.34      1.88 o 
   6   3   6        0.54        1.24      0.32 o 
   7   3   6        3.35        3.56      0.56 o 
   8   3   6       11.73       12.72      2.22 o 
  -5   4   6       21.60       19.75      1.97 o 
  -4   4   6       12.02       12.63      1.37 o 
  -3   4   6      127.54      126.91     14.82 o 
  -2   4   6      380.69      368.39     40.37 o 
  -1   4   6        0.02        0.05      0.26 o 
   0   4   6      424.36      391.37     17.57 o 
   1   4   6       30.93       25.68      1.58 o 
   2   4   6      364.95      350.88     13.86 o 
   3   4   6      110.70       90.90     14.78 o 
   4   4   6       22.40       22.28      1.04 o 
   5   4   6        4.28        3.15      0.44 o 
   6   4   6        2.48        3.49      0.75 o 
   7   4   6       18.01       22.84      3.32 o 
   8   4   6        0.64        0.95      0.84 o 
  -5   5   6        2.63        2.30      1.01 o 
  -4   5   6       13.90       15.94      3.33 o 
  -3   5   6       42.04       38.41      6.76 o 
  -2   5   6        1.27        1.41      0.48 o 
  -1   5   6      320.91      345.71     21.14 o 
   0   5   6      194.63      171.88     19.26 o 
   1   5   6      489.82      484.80     25.57 o 
   2   5   6      754.14      783.53     37.78 o 
   3   5   6       52.29       50.89      2.17 o 
   4   5   6      173.94      166.16      7.08 o 
   5   5   6        6.02        4.99      0.86 o 
   6   5   6        8.66        6.75      1.45 o 
   7   5   6        2.24        2.56      0.87 o 
  -4   6   6        4.51        5.63      1.50 o 
  -3   6   6       20.57       22.61      2.17 o 
  -2   6   6       34.57       29.15      2.25 o 
  -1   6   6       19.38       17.79      1.41 o 
   0   6   6       43.14       47.12      2.93 o 
   1   6   6      132.94      127.11      5.16 o 
   2   6   6       42.87       43.83      1.94 o 
   3   6   6      383.54      437.64     21.92 o 
   4   6   6       37.80       36.10      3.69 o 
   5   6   6      104.07      112.22      5.78 o 
   6   6   6       61.48       64.07      4.56 o 
   7   6   6        6.51        5.41      1.78 o 
  -3   7   6       17.54       16.02      2.62 o 
  -2   7   6        5.71        6.10      1.03 o 
  -1   7   6       16.10       17.67      1.61 o 
   0   7   6       56.19       56.80      4.95 o 
   1   7   6       62.14       57.22      7.39 o 
   2   7   6      266.82      265.55     20.28 o 
   3   7   6        7.70        6.60      0.67 o 
   4   7   6      134.25      127.39      6.05 o 
   5   7   6        0.03        1.00      0.58 o 
   6   7   6       27.51       26.69      2.45 o 
  -1   8   6       12.05       13.78      1.44 o 
   0   8   6        8.85       10.59      1.31 o 
   1   8   6        2.90        3.87      0.71 o 
   2   8   6       29.24       30.68      2.66 o 
   3   8   6       19.52       20.63      1.37 o 
   4   8   6       10.53        8.14      1.50 o 
   5   8   6        0.01        0.31      0.62 o 
   0   9   6       14.10       13.91      1.64 o 
   1   9   6       42.15       41.13      3.16 o 
   2   9   6        2.30        3.56      0.84 o 
   3   9   6        4.84        5.80      1.36 o 
   4   9   6        1.19        0.30      0.87 o 
  -3  -6   7        1.33        0.93      0.92 o 
  -2  -6   7       37.67       41.16      3.11 o 
  -1  -6   7        2.24        3.15      0.69 o 
   0  -6   7       13.32       12.45      1.09 o 
   1  -6   7       23.40       24.28      2.02 o 
   2  -6   7       15.85       15.65      2.51 o 
   3  -6   7        0.43        0.61      1.12 o 
  -4  -5   7       27.60       28.37      5.30 o 
  -3  -5   7       12.76       11.29      1.91 o 
  -2  -5   7        0.19        2.61      1.04 o 
  -1  -5   7        2.09        1.99      0.45 o 
   0  -5   7        3.11        4.85      0.52 o 
   1  -5   7        2.90        4.64      0.78 o 
   2  -5   7        1.98        4.40      0.89 o 
   3  -5   7       31.57       33.28      2.31 o 
   4  -5   7        3.51        4.19      1.48 o 
  -5  -4   7       22.70       22.33      2.79 o 
  -4  -4   7       24.12       20.26      1.88 o 
  -3  -4   7       52.07       51.37      3.86 o 
  -2  -4   7       75.31       73.42      8.41 o 
  -1  -4   7       25.67       24.06      2.56 o 
   0  -4   7       41.63       41.51      1.99 o 
   1  -4   7        0.03        0.86      0.67 o 
   2  -4   7       13.49       13.75      1.11 o 
   3  -4   7        8.32        9.67      1.21 o 
   4  -4   7       10.41       11.01      1.14 o 
   5  -4   7        4.09        7.49      1.67 o 
  -5  -3   7        5.53        5.14      0.98 o 
  -4  -3   7        2.38        6.06      2.81 o 
  -3  -3   7      107.96      125.17      8.70 o 
  -2  -3   7       58.73       57.24      2.73 o 
  -1  -3   7       48.26       53.22      3.63 o 
   0  -3   7       88.11       92.41      6.32 o 
   1  -3   7       16.22       19.08      0.88 o 
   2  -3   7      132.54      136.41      9.60 o 
   3  -3   7       17.59       17.60      1.33 o 
   4  -3   7       15.13       15.31      1.23 o 
   5  -3   7        9.24        9.71      1.76 o 
   6  -3   7        0.21        3.08      1.24 o 
  -5  -2   7        0.89        1.76      0.80 o 
  -4  -2   7        0.10        0.58      1.29 o 
  -3  -2   7        5.17        3.73      0.74 o 
  -2  -2   7       17.30       18.66      1.19 o 
  -1  -2   7      170.18      179.27      9.10 o 
   0  -2   7        8.62        6.58      0.41 o 
   1  -2   7      327.58      299.03     11.08 o 
   2  -2   7      197.29      213.32     49.88 o 
   3  -2   7       61.32       56.00      4.82 o 
   4  -2   7       95.46       87.95      9.66 o 
   5  -2   7        3.22        2.65      0.61 o 
   6  -2   7       23.12       23.22      1.92 o 
   7  -2   7        5.25        4.38      1.52 o 
  -6  -1   7       16.67       17.01      3.46 o 
  -5  -1   7       10.64        9.76      1.24 o 
  -4  -1   7       50.62       47.02      3.31 o 
  -3  -1   7      138.51      139.74     10.49 o 
  -2  -1   7        1.39        1.59      0.47 o 
  -1  -1   7       53.00       55.07      2.56 o 
   0  -1   7       30.34       31.76      3.35 o 
   1  -1   7        3.31        4.70      1.22 o 
   2  -1   7      199.86      203.34     10.65 o 
   3  -1   7      173.58      151.30      7.81 o 
   4  -1   7        7.60        8.15      0.76 o 
   5  -1   7       73.47       79.57      5.01 o 
   6  -1   7        5.18        5.72      0.85 o 
   7  -1   7        5.33        4.89      0.91 o 
  -6   0   7        1.69        1.92      1.29 o 
  -5   0   7       15.51       18.14      1.70 o 
  -4   0   7        0.18        0.01      0.42 o 
  -3   0   7       71.64       78.05      3.82 o 
  -2   0   7       69.15       72.43      3.26 o 
  -1   0   7       39.46       33.37      2.57 o 
   0   0   7        2.17        2.46      0.65 o 
   1   0   7      300.53      308.79     16.05 o 
   2   0   7      192.99      192.00      9.67 o 
   3   0   7      199.65      190.02     10.22 o 
   4   0   7      181.42      168.38      9.11 o 
   5   0   7       34.60       32.06      3.57 o 
   6   0   7       70.93       88.52      6.11 o 
   7   0   7        2.54        2.97      0.72 o 
  -6   1   7       58.55       58.50      7.92 o 
  -5   1   7       17.35       13.73      2.08 o 
  -4   1   7      167.99      178.30      9.26 o 
  -3   1   7        1.37        2.14      0.47 o 
  -2   1   7      106.81      113.29      4.88 o 
  -1   1   7        3.11        4.29      0.38 o 
   0   1   7        4.84        6.70      0.37 o 
   1   1   7        0.49       -0.05      0.34 o 
   2   1   7      265.61      261.49     13.32 o 
   3   1   7      142.36      152.87     10.57 o 
   4   1   7       30.17       29.19      1.81 o 
   5   1   7       39.11       41.27      2.45 o 
   6   1   7        0.30        1.25      0.43 o 
   7   1   7        5.14        5.06      0.90 o 
   8   1   7        6.86        4.96      1.42 o 
  -5   2   7        5.38        4.77      0.97 o 
  -4   2   7       37.08       39.15      2.16 o 
  -3   2   7      119.40      125.52      5.87 o 
  -2   2   7      485.08      539.72     26.76 o 
  -1   2   7        9.95        8.82      0.56 o 
   0   2   7      432.64      470.69     19.46 o 
   1   2   7        0.39        1.03      0.22 o 
   2   2   7      265.98      265.94     13.14 o 
   3   2   7       10.18       10.78      0.87 o 
   4   2   7       28.02       26.53      2.40 o 
   5   2   7        0.66        1.82      0.51 o 
   6   2   7        0.09       -0.55      0.55 o 
   7   2   7       23.77       28.87      2.59 o 
   8   2   7        5.52        5.47      1.55 o 
  -5   3   7        1.43        2.64      0.72 o 
  -4   3   7       50.37       50.21      3.76 o 
  -3   3   7        3.63        3.96      0.46 o 
  -2   3   7       35.75       36.97      1.69 o 
  -1   3   7       78.57       80.74      3.20 o 
   0   3   7       19.35       20.88      0.94 o 
   1   3   7      189.15      168.74     14.98 o 
   2   3   7      336.39      285.28     20.35 o 
   3   3   7        2.94        1.76      0.24 o 
   4   3   7       40.39       35.22      2.07 o 
   5   3   7        4.37        4.88      1.00 o 
   6   3   7        0.68        0.68      1.03 o 
   7   3   7        0.03        1.67      0.80 o 
  -5   4   7        0.06        1.04      1.41 o 
  -4   4   7        3.34        3.38      0.98 o 
  -3   4   7        1.14        1.07      0.83 o 
  -2   4   7      123.39      117.82      5.86 o 
  -1   4   7      203.88      202.59      8.29 o 
   0   4   7       50.19       46.97      1.90 o 
   1   4   7      432.47      421.60     29.44 o 
   2   4   7       27.06       22.24      2.62 o 
   3   4   7      497.98      461.66     38.27 o 
   4   4   7       28.90       28.25      1.52 o 
   5   4   7       62.23       61.76      2.99 o 
   6   4   7       32.66       32.58      2.63 o 
   7   4   7        1.01        1.98      1.12 o 
  -4   5   7        2.27        0.52      0.96 o 
  -3   5   7       12.87       12.13      1.36 o 
  -2   5   7       24.63       23.30      4.29 o 
  -1   5   7        4.85        5.54      1.26 o 
   0   5   7      333.58      313.34     21.98 o 
   1   5   7        0.66        1.21      0.51 o 
   2   5   7      625.47      603.95     46.69 o 
   3   5   7       80.43       87.43      3.58 o 
   4   5   7      131.02      123.40      8.44 o 
   5   5   7       61.30       68.03      3.50 o 
   6   5   7        8.01        8.23      1.02 o 
   7   5   7       37.97       39.30      5.21 o 
  -3   6   7       70.84       74.40      9.91 o 
  -2   6   7       29.85       31.03      2.45 o 
  -1   6   7        3.35        3.73      0.72 o 
   0   6   7       26.88       30.75      2.11 o 
   1   6   7       12.54       10.24      1.34 o 
   2   6   7       17.19       17.57      1.01 o 
   3   6   7      101.57      106.46      6.63 o 
   4   6   7       50.61       54.59      2.63 o 
   5   6   7        2.25        3.03      0.49 o 
   6   6   7       42.89       35.68      3.72 o 
   7   6   7        8.32        9.32      1.51 o 
  -3   7   7        0.22        0.60      0.80 o 
  -2   7   7       38.39       42.64      3.57 o 
  -1   7   7       79.95       84.40      6.02 o 
   0   7   7        2.32        1.77      0.75 o 
   1   7   7      107.70      140.72      9.39 o 
   2   7   7       43.48       39.48      5.13 o 
   3   7   7       12.60       11.44      0.84 o 
   4   7   7        8.76        9.14      1.02 o 
   5   7   7        2.64        2.69      0.70 o 
   6   7   7        0.83       -0.38      0.71 o 
  -1   8   7       17.26       18.70      1.95 o 
   0   8   7      132.30      144.33     10.97 o 
   1   8   7        4.40        5.10      0.98 o 
   2   8   7      155.67      188.79     13.10 o 
   3   8   7       12.04       12.92      1.71 o 
   4   8   7        2.86        4.08      0.63 o 
   5   8   7        0.62        1.11      1.24 o 
   1   9   7       11.13       10.93      1.54 o 
   2   9   7        4.45        4.04      0.86 o 
   3   9   7        0.28        1.55      0.74 o 
  -1  -6   8        8.57        6.07      1.67 o 
   0  -6   8        5.64        8.25      1.80 o 
   1  -6   8       27.49       28.67      6.15 o 
   2  -6   8       57.48       62.71      7.86 o 
  -3  -5   8       82.56       79.62     14.52 o 
  -2  -5   8       11.55       10.24      1.46 o 
  -1  -5   8       52.49       60.75      6.81 o 
   0  -5   8       16.79       14.93      1.69 o 
   1  -5   8       11.43       12.56      1.61 o 
   2  -5   8       10.85       13.33      3.59 o 
   3  -5   8        2.90        3.72      1.13 o 
   4  -5   8        0.38        2.72      1.38 o 
  -4  -4   8        4.19        4.26      1.41 o 
  -3  -4   8        8.06        9.79      2.23 o 
  -2  -4   8       28.19       29.01      4.16 o 
  -1  -4   8        7.23        6.48      0.57 o 
   0  -4   8        4.90        6.15      0.57 o 
   1  -4   8       51.39       57.28      3.73 o 
   2  -4   8       28.67       27.59      1.89 o 
   3  -4   8        9.21       10.34      1.09 o 
   4  -4   8       19.31       22.40      2.01 o 
   5  -4   8        0.90       -0.39      0.95 o 
  -4  -3   8       12.28        7.62      1.13 o 
  -3  -3   8        1.54        2.11      0.64 o 
  -2  -3   8        5.93        6.23      1.19 o 
  -1  -3   8        6.63        5.14      0.58 o 
   0  -3   8       13.77       13.78      0.82 o 
   1  -3   8       16.46       11.77      1.61 o 
   2  -3   8       39.44       39.85      2.43 o 
   3  -3   8       73.31       73.26      4.66 o 
   4  -3   8        0.14        0.33      0.44 o 
   5  -3   8       19.80       20.07      1.69 o 
   6  -3   8        3.73        6.16      1.66 o 
  -5  -2   8       13.88       12.81      1.73 o 
  -4  -2   8       39.21       35.38      3.05 o 
  -3  -2   8       59.09       61.55      4.32 o 
  -2  -2   8      166.75      153.59     15.18 o 
  -1  -2   8        8.08        6.53      0.55 o 
   0  -2   8       53.74       44.32      2.48 o 
   1  -2   8        1.12        0.06      0.51 o 
   2  -2   8        3.64        4.07      0.71 o 
   3  -2   8       22.17       19.77      1.44 o 
   4  -2   8        6.68        6.95      0.89 o 
   5  -2   8       24.62       23.63      2.28 o 
   6  -2   8        2.06        1.99      0.68 o 
  -5  -1   8        0.04       -0.67      0.70 o 
  -4  -1   8        2.63        3.49      0.84 o 
  -3  -1   8       19.68       19.01      2.05 o 
  -2  -1   8       63.50       60.74      2.85 o 
  -1  -1   8        0.08        0.05      0.38 o 
   0  -1   8      213.21      219.67     12.47 o 
   1  -1   8       10.85        9.84      2.33 o 
   2  -1   8      403.39      378.70     23.25 o 
   3  -1   8      142.92      131.00      7.24 o 
   4  -1   8       54.63       55.79     12.04 o 
   5  -1   8       30.72       35.39      2.55 o 
   6  -1   8        1.16        1.08      0.61 o 
   7  -1   8        0.21       -0.52      0.63 o 
  -5   0   8       16.81       14.33      1.63 o 
  -4   0   8        7.69        9.08      1.11 o 
  -3   0   8       35.48       36.72      2.19 o 
  -2   0   8       85.89       88.84      5.21 o 
  -1   0   8       78.39       75.40      5.46 o 
   0   0   8        2.44        2.05      0.41 o 
   1   0   8      254.15      258.21     20.65 o 
   2   0   8      120.27      126.97      7.05 o 
   3   0   8      154.62      149.69      8.46 o 
   4   0   8      126.12      118.49     11.09 o 
   5   0   8       15.30       17.28      2.99 o 
   6   0   8       37.24       34.16      2.59 o 
   7   0   8        3.10        4.12      0.95 o 
  -5   1   8        4.68        5.02      1.65 o 
  -4   1   8        6.87        5.53      0.72 o 
  -3   1   8      106.89      128.20      7.99 o 
  -2   1   8      104.63      111.25      5.40 o 
  -1   1   8      305.02      308.78     17.13 o 
   0   1   8      397.77      342.10     48.08 o 
   1   1   8      358.03      378.85     21.78 o 
   2   1   8      678.77      677.87     41.54 o 
   3   1   8       16.42       13.94      1.26 o 
   4   1   8       60.56       59.04      9.17 o 
   5   1   8        9.39        7.33      0.86 o 
   6   1   8        1.18        3.08      0.69 o 
   7   1   8        4.66        5.26      0.93 o 
  -5   2   8      115.07      127.29     16.43 o 
  -4   2   8        5.56        4.42      0.63 o 
  -3   2   8      373.66      406.30     22.70 o 
  -2   2   8       10.27       10.10      0.74 o 
  -1   2   8       98.39      103.19      6.08 o 
   0   2   8       44.61       45.92      1.76 o 
   1   2   8        5.55        5.42      0.62 o 
   2   2   8      149.52      125.95      7.87 o 
   3   2   8       32.60       30.46      1.82 o 
   4   2   8      280.20      287.45     38.26 o 
   5   2   8        1.99        1.78      0.54 o 
   6   2   8      133.02      145.17      9.30 o 
   7   2   8        5.08        5.71      0.93 o 
  -5   3   8        0.20        1.22      1.14 o 
  -4   3   8        0.35        0.85      0.66 o 
  -3   3   8       12.76       14.77      1.46 o 
  -2   3   8        2.61        3.38      0.47 o 
  -1   3   8      162.90      169.34      7.54 o 
   0   3   8      139.86      135.93     16.00 o 
   1   3   8      228.75      246.85     10.12 o 
   2   3   8      338.74      338.67     24.72 o 
   3   3   8       13.93       12.29      1.08 o 
   4   3   8       24.75       21.82      1.45 o 
   5   3   8        3.28        3.85      0.70 o 
   6   3   8        1.93        2.61      1.43 o 
   7   3   8        0.05        0.53      0.64 o 
  -4   4   8       14.23       14.76      2.76 o 
  -3   4   8       22.96       23.85      2.15 o 
  -2   4   8        2.94        4.22      0.71 o 
  -1   4   8       26.02       25.77      1.25 o 
   0   4   8        1.18        0.72      0.27 o 
   1   4   8       74.90       68.30      4.53 o 
   2   4   8        0.07        0.01      0.18 o 
   3   4   8      134.64      131.54      7.32 o 
   4   4   8       41.22       43.95      2.88 o 
   5   4   8        2.36        3.18      0.58 o 
   6   4   8       16.93       17.78      2.48 o 
   7   4   8        8.21        9.91      1.79 o 
  -4   5   8       16.97       16.44      2.71 o 
  -3   5   8       36.47       34.19      4.53 o 
  -2   5   8       43.16       42.30      3.23 o 
  -1   5   8      239.35      242.46     16.08 o 
   0   5   8        0.17        1.13      0.28 o 
   1   5   8      195.77      182.92     10.02 o 
   2   5   8        9.06       12.18      0.73 o 
   3   5   8       12.64        8.57      0.92 o 
   4   5   8       17.52       17.16      1.39 o 
   5   5   8        0.50        2.16      0.59 o 
   6   5   8       37.53       41.60      3.18 o 
  -3   6   8        0.24        1.52      0.82 o 
  -2   6   8       24.40       28.73      2.65 o 
  -1   6   8       79.26       73.64      5.83 o 
   0   6   8       30.88       40.80      2.81 o 
   1   6   8      238.16      219.81     17.37 o 
   2   6   8       23.58       31.41      3.01 o 
   3   6   8      348.23      300.01     24.31 o 
   4   6   8       22.54       24.32      2.34 o 
   5   6   8       46.91       41.22      4.31 o 
  -2   7   8        3.24        4.07      0.98 o 
  -1   7   8      100.34      103.29      7.73 o 
   0   7   8       37.45       38.58      2.96 o 
   1   7   8       70.37       83.78      5.76 o 
   2   7   8       78.47       86.44      5.68 o 
   3   7   8        0.84        2.05      0.42 o 
   4   7   8       23.80       23.96      2.60 o 
   5   7   8       18.90       19.00      1.79 o 
   6   7   8        0.03        2.44      1.03 o 
  -1   8   8       32.72       37.36      3.48 o 
   0   8   8       25.37       26.79      2.46 o 
   1   8   8        3.36        4.95      0.92 o 
   2   8   8        7.21        5.39      1.30 o 
   3   8   8       15.45       14.31      1.48 o 
   4   8   8       50.97       51.43      6.62 o 
   5   8   8        0.04        0.72      0.93 o 
  -1  -5   9        3.18        6.52      1.69 o 
   0  -5   9        0.19        1.11      0.93 o 
   1  -5   9        6.51        7.56      1.15 o 
   2  -5   9        0.08        0.26      0.68 o 
  -3  -4   9        2.91        1.19      1.06 o 
  -2  -4   9       36.03       33.03      4.23 o 
  -1  -4   9       17.27       21.76      2.72 o 
   0  -4   9        6.21        6.47      0.92 o 
   1  -4   9       45.67       54.70      3.88 o 
   2  -4   9       10.34        9.04      1.76 o 
   3  -4   9        6.31        5.44      0.99 o 
   4  -4   9        5.50        5.28      0.98 o 
  -3  -3   9      115.25      115.29     10.39 o 
  -2  -3   9        0.22        0.57      0.75 o 
  -1  -3   9      122.06      135.54     10.60 o 
   0  -3   9        2.51        3.52      1.04 o 
   1  -3   9       80.57       67.16      8.12 o 
   2  -3   9       10.94       12.62      1.17 o 
   3  -3   9        2.04        1.67      1.09 o 
   4  -3   9        3.55        3.75      0.78 o 
   5  -3   9        1.29        0.68      0.77 o 
  -4  -2   9        0.21        1.48      1.13 o 
  -3  -2   9        0.22        1.35      1.00 o 
  -2  -2   9        6.33        9.26      0.79 o 
  -1  -2   9       95.93       97.72      6.09 o 
   0  -2   9       15.00        8.08      0.77 o 
   1  -2   9      210.54      196.87     11.74 o 
   2  -2   9       81.70       79.93     15.22 o 
   3  -2   9      123.88      116.04      7.28 o 
   4  -2   9       50.29       49.71      4.20 o 
   5  -2   9       34.29       32.51      2.62 o 
   6  -2   9        9.90        6.98      1.05 o 
  -4  -1   9        1.28        2.44      0.79 o 
  -3  -1   9        5.20        5.79      0.92 o 
  -2  -1   9       48.91       50.61      2.56 o 
  -1  -1   9        1.54        1.20      0.44 o 
   0  -1   9      107.39      111.13      6.69 o 
   1  -1   9       23.89       25.41      1.80 o 
   2  -1   9      138.53      157.07      9.43 o 
   3  -1   9      121.62      120.90     12.37 o 
   4  -1   9        1.25        1.91      1.23 o 
   5  -1   9       26.38       25.92      1.98 o 
   6  -1   9        5.70        7.32      1.10 o 
  -4   0   9        2.23        1.71      0.70 o 
  -3   0   9        1.93        1.46      0.50 o 
  -2   0   9        6.16        6.98      0.68 o 
  -1   0   9      110.55      120.20      5.58 o 
   0   0   9       33.83       31.21      2.02 o 
   1   0   9      161.00      172.55     10.01 o 
   2   0   9       82.84       83.35      5.02 o 
   3   0   9       66.07       54.88      4.09 o 
   4   0   9       53.19       51.77      3.68 o 
   5   0   9        0.02       -0.52      0.52 o 
   6   0   9        4.36        6.17      1.69 o 
   7   0   9       10.72       10.28      1.38 o 
  -4   1   9      101.29      101.19      7.43 o 
  -3   1   9       37.97       39.66      2.33 o 
  -2   1   9      141.02      153.47      9.72 o 
  -1   1   9       36.40       34.96      2.55 o 
   0   1   9       77.11       86.00      5.04 o 
   1   1   9        3.89        3.99      0.66 o 
   2   1   9       21.41       20.40      1.43 o 
   3   1   9      232.26      203.20     21.16 o 
   4   1   9      130.20      136.29     11.61 o 
   5   1   9      138.33      134.42      8.47 o 
   6   1   9       89.74      112.15     19.83 o 
   7   1   9       46.33       46.32      3.93 o 
  -4   2   9        4.18        5.10      1.48 o 
  -3   2   9        2.53        2.75      0.58 o 
  -2   2   9      140.69      140.15      7.08 o 
  -1   2   9      202.79      190.12      9.15 o 
   0   2   9      116.11      117.70      6.94 o 
   1   2   9      473.72      498.50     51.46 o 
   2   2   9      109.86      102.41      5.79 o 
   3   2   9      446.11      415.17     27.17 o 
   4   2   9       17.05       16.06      2.17 o 
   5   2   9       55.38       55.81      3.77 o 
   6   2   9       15.55       11.81      1.28 o 
   7   2   9        0.13        0.98      0.92 o 
  -4   3   9        7.86        7.56      1.65 o 
  -3   3   9       35.62       33.14      2.93 o 
  -2   3   9        4.67        4.07      0.76 o 
  -1   3   9      210.54      209.15     10.08 o 
   0   3   9       53.74       49.06      3.76 o 
   1   3   9      156.85      157.46      9.13 o 
   2   3   9      135.90      145.31      8.09 o 
   3   3   9        1.00        0.89      0.45 o 
   4   3   9        4.10        2.87      0.60 o 
   5   3   9        3.31        4.07      0.76 o 
   6   3   9        4.41        5.20      1.41 o 
   7   3   9        5.94        5.85      1.21 o 
  -3   4   9       25.80       25.12      2.33 o 
  -2   4   9      126.25      124.24      8.81 o 
  -1   4   9        5.35        4.43      0.47 o 
   0   4   9      169.39      173.58      7.98 o 
   1   4   9       27.81       27.34      1.29 o 
   2   4   9      161.72      158.96      9.42 o 
   3   4   9       54.16       51.61      3.70 o 
   4   4   9        3.00        1.90      0.55 o 
   5   4   9        3.47        4.30      0.66 o 
   6   4   9        0.01       -0.55      0.76 o 
   7   4   9       19.70       22.49      2.82 o 
  -3   5   9        0.77        1.47      1.40 o 
  -2   5   9        2.65        3.19      0.81 o 
  -1   5   9       16.29       20.52      1.92 o 
   0   5   9      168.82      167.11      7.83 o 
   1   5   9        0.23        1.09      0.53 o 
   2   5   9      284.83      295.18     18.37 o 
   3   5   9       56.88       51.32      3.37 o 
   4   5   9      103.55       88.85      5.48 o 
   5   5   9       64.74       57.79      7.98 o 
   6   5   9       17.16       14.70      1.45 o 
  -2   6   9        3.63        2.62      0.86 o 
  -1   6   9       16.69       16.82      4.46 o 
   0   6   9        3.30        2.87      1.12 o 
   1   6   9       40.31       32.77      3.65 o 
   2   6   9        0.03        0.89      0.70 o 
   3   6   9       47.68       48.08      4.18 o 
   4   6   9       68.36       77.85     14.31 o 
   5   6   9        4.54        3.29      0.78 o 
   6   6   9       32.81       37.58      4.47 o 
  -1   7   9       66.32       65.94      5.40 o 
   0   7   9        0.12        0.49      0.75 o 
   1   7   9       17.94       19.00      3.88 o 
   2   7   9        0.05        1.46      0.61 o 
   3   7   9        7.34        7.63      1.00 o 
   4   7   9        3.93        3.34      0.77 o 
   5   7   9       49.99       50.15      7.85 o 
   1   8   9       16.47       17.39      1.78 o 
   2   8   9       33.68       43.36      5.61 o 
   3   8   9       62.10       72.59      8.56 o 
   4   8   9        4.77        4.36      1.48 o 
  -1  -4  10       27.53       28.70      3.55 o 
   0  -4  10        0.32        2.03      1.34 o 
   1  -4  10       34.49       31.30      2.51 o 
   2  -4  10       12.87       12.20      1.36 o 
   3  -4  10        2.60        4.11      1.15 o 
  -2  -3  10       13.48       15.14      2.50 o 
  -1  -3  10        4.53        6.64      1.24 o 
   0  -3  10       44.56       51.47      6.63 o 
   1  -3  10        3.72        1.91      0.51 o 
   2  -3  10       61.26       61.98      4.33 o 
   3  -3  10       51.39       42.22      5.20 o 
   4  -3  10        4.64        4.86      0.93 o 
  -3  -2  10        2.38        4.44      1.43 o 
  -2  -2  10       11.34        9.79      1.70 o 
  -1  -2  10       39.68       35.41      2.60 o 
   0  -2  10        1.43        1.56      0.55 o 
   1  -2  10       65.25       60.18      8.33 o 
   2  -2  10       16.16       20.98      5.55 o 
   3  -2  10       19.07       19.07      1.74 o 
   4  -2  10        7.86        6.94      1.03 o 
   5  -2  10        0.12       -0.15      0.59 o 
  -3  -1  10       11.58       10.51      1.68 o 
  -2  -1  10       10.39        8.68      1.02 o 
  -1  -1  10        6.49        6.66      0.94 o 
   0  -1  10        2.18        2.79      0.63 o 
   1  -1  10        0.62        1.69      0.94 o 
   2  -1  10        0.27        1.19      0.98 o 
   3  -1  10       42.44       40.86      4.06 o 
   4  -1  10       20.18       22.31      2.07 o 
   5  -1  10        8.58        8.87      1.08 o 
   6  -1  10       15.44       16.85      1.86 o 
  -3   0  10       12.13       13.60      2.15 o 
  -2   0  10       33.89       37.10      2.76 o 
  -1   0  10       19.59       21.13      1.68 o 
   0   0  10        0.35        1.74      0.81 o 
   1   0  10       16.91       20.17      1.65 o 
   2   0  10        2.91        3.15      0.71 o 
   3   0  10        0.50        2.72      0.64 o 
   4   0  10        9.43        5.78      0.81 o 
   5   0  10       23.02       22.46      2.09 o 
   6   0  10        0.81        1.08      0.63 o 
  -3   1  10       24.65       26.03      2.27 o 
  -2   1  10       21.78       21.54      1.79 o 
  -1   1  10       35.32       35.29      5.27 o 
   0   1  10      187.70      188.13     12.22 o 
   1   1  10        0.21        0.24      0.48 o 
   2   1  10      284.98      258.10     16.90 o 
   3   1  10       43.52       49.99      3.39 o 
   4   1  10       56.56       45.73      3.41 o 
   5   1  10        6.47        3.87      0.76 o 
   6   1  10        9.13        7.00      2.14 o 
  -3   2  10        1.11        0.91      1.22 o 
  -2   2  10       81.03       85.29      5.68 o 
  -1   2  10      145.13      144.03     21.23 o 
   0   2  10       38.41       39.89      2.68 o 
   1   2  10      175.09      178.56     11.37 o 
   2   2  10       11.33        9.70      1.04 o 
   3   2  10       70.23       59.89      3.77 o 
   4   2  10       10.86       11.86      1.22 o 
   5   2  10       10.46       10.98      1.21 o 
   6   2  10        5.09        5.57      0.93 o 
  -3   3  10       27.82       26.42      2.92 o 
  -2   3  10       21.74       20.34      1.38 o 
  -1   3  10      120.52      110.23      5.90 o 
   0   3  10       16.74       15.85      1.34 o 
   1   3  10       30.82       32.15      2.24 o 
   2   3  10       44.75       44.37      2.79 o 
   3   3  10       15.71       16.05      1.69 o 
   4   3  10        0.02        0.80      0.68 o 
   5   3  10       23.58       20.72      4.08 o 
   6   3  10        8.61       10.67      1.36 o 
  -3   4  10        1.17        2.61      0.86 o 
  -2   4  10       63.38       56.00      4.15 o 
  -1   4  10       51.49       46.18      5.61 o 
   0   4  10       52.71       55.72      3.60 o 
   1   4  10      136.46      136.24      8.28 o 
   2   4  10       13.64       16.07      1.37 o 
   3   4  10      152.67      149.64      9.56 o 
   4   4  10       33.62       34.42      2.50 o 
   5   4  10        5.19        4.04      0.89 o 
   6   4  10       21.02       21.67      2.98 o 
  -2   5  10        1.46        1.15      0.69 o 
  -1   5  10       14.43       11.80      1.23 o 
   0   5  10       46.39       41.33      2.68 o 
   1   5  10        0.17        1.10      0.76 o 
   2   5  10       57.62       60.99      3.82 o 
   3   5  10       18.81       25.41      2.88 o 
   4   5  10        5.13        6.46      0.95 o 
   5   5  10       25.85       28.39      3.39 o 
   6   5  10        3.85        3.60      1.08 o 
  -1   6  10        3.30        2.86      1.09 o 
   0   6  10       39.97       38.52      4.56 o 
   1   6  10        0.16       -0.74      0.80 o 
   2   6  10       12.14       11.74      1.10 o 
   3   6  10        0.34        3.32      1.13 o 
   4   6  10       22.56       24.37      2.16 o 
   5   6  10       24.94       19.13      1.80 o 
   0   7  10        4.78        3.72      1.48 o 
   1   7  10        5.79        7.83      1.91 o 
   2   7  10        8.31        5.51      1.65 o 
   3   7  10        7.79        5.98      0.90 o 
   4   7  10        3.59        1.24      0.70 o 
   0  -3  11       30.20       30.04      2.87 o 
   1  -3  11        0.35       -0.38      0.55 o 
   2  -3  11       28.26       22.67      1.88 o 
  -1  -2  11       33.73       37.69      4.50 o 
   0  -2  11        0.36        0.39      0.76 o 
   1  -2  11       37.77       39.13      2.78 o 
   2  -2  11        5.52        5.90      1.11 o 
   3  -2  11        6.92        6.57      1.08 o 
   4  -2  11        8.11        6.13      1.31 o 
  -2  -1  11        1.51        1.80      1.03 o 
  -1  -1  11        3.95        4.92      1.00 o 
   0  -1  11       39.19       41.06      5.24 o 
   1  -1  11        3.09        2.44      0.73 o 
   2  -1  11       65.43       62.85      4.62 o 
   3  -1  11       33.45       33.25      6.11 o 
   4  -1  11        4.84        5.17      1.04 o 
   5  -1  11        5.24        3.65      1.06 o 
  -2   0  11       23.92       25.31      2.23 o 
  -1   0  11       43.49       45.56      3.44 o 
   0   0  11        0.62        2.48      0.67 o 
   1   0  11       34.65       37.99      2.90 o 
   2   0  11        2.83        2.43      0.59 o 
   3   0  11        9.06        6.81      0.99 o 
   4   0  11       14.71       12.78      1.39 o 
   5   0  11        3.64        3.58      1.45 o 
  -2   1  11        0.58        1.26      0.69 o 
  -1   1  11        0.27        1.09      1.51 o 
   0   1  11       21.50       23.37      2.01 o 
   1   1  11       14.83       14.58      3.30 o 
   2   1  11       17.42       18.95      1.58 o 
   3   1  11       51.75       61.61      4.46 o 
   4   1  11        9.74       11.77      1.45 o 
   5   1  11        9.69       10.46      1.17 o 
   6   1  11       23.68       28.65      4.76 o 
  -2   2  11       78.01       84.46      6.25 o 
  -1   2  11       10.89       13.80      2.94 o 
   0   2  11       32.89       35.62      2.73 o 
   1   2  11        4.03        4.66      0.81 o 
   2   2  11        3.64        3.54      0.92 o 
   3   2  11        0.71        1.09      0.47 o 
   4   2  11       15.70       16.03      1.59 o 
   5   2  11       44.76       45.58      3.62 o 
   6   2  11        4.46        3.70      0.80 o 
  -2   3  11       12.38       12.38      2.15 o 
  -1   3  11      106.84      102.73     14.50 o 
   0   3  11      172.27      186.62     12.94 o 
   1   3  11       23.52       23.07      2.14 o 
   2   3  11      177.28      188.15     12.81 o 
   3   3  11        3.94        5.27      0.85 o 
   4   3  11       26.57       20.86      3.25 o 
   5   3  11        6.84       11.77      1.42 o 
   6   3  11        0.00        2.15      0.76 o 
  -2   4  11        5.69        3.90      1.58 o 
  -1   4  11       38.70       32.08      3.88 o 
   0   4  11        0.26        0.42      0.56 o 
   1   4  11      104.63      108.83      8.41 o 
   2   4  11       10.82       12.24      1.26 o 
   3   4  11       92.07       96.64      6.49 o 
   4   4  11       81.64       96.55      6.85 o 
   5   4  11        0.63       -0.55      0.59 o 
  -1   5  11      113.40      113.16     13.14 o 
   0   5  11        5.23        5.95      1.54 o 
   1   5  11       43.05       43.43      3.04 o 
   2   5  11        3.12        2.77      0.64 o 
   3   5  11        0.05       -0.36      0.55 o 
   4   5  11        3.20        3.93      0.85 o 
   5   5  11       11.22       11.38      1.43 o 
   0   6  11       19.83       23.28      3.47 o 
   1   6  11        5.07        6.91      1.48 o 
   2   6  11        0.51        0.98      0.57 o 
   3   6  11       12.17       11.26      1.66 o 
   4   6  11       36.96       34.01      7.13 o 
   0  -1  12       29.34       31.87      2.88 o 
   1  -1  12        6.47        6.07      1.06 o 
   2  -1  12       26.55       29.72      2.60 o 
   3  -1  12       25.77       27.00      4.26 o 
  -1   0  12        0.01        1.02      0.79 o 
   0   0  12        1.48        2.28      0.65 o 
   1   0  12        0.70        0.85      2.10 o 
   2   0  12        3.39        3.87      0.90 o 
   3   0  12        5.44        5.98      1.72 o 
   4   0  12       16.66       15.78      1.70 o 
  -1   1  12       18.86       17.46      1.86 o 
   0   1  12       39.63       42.15      8.40 o 
   1   1  12        4.16        2.99      0.75 o 
   2   1  12       24.79       33.91      2.80 o 
   3   1  12        0.17        2.14      1.04 o 
   4   1  12        0.72        0.79      0.72 o 
  -1   2  12       21.07       19.99      2.07 o 
   0   2  12       20.24       21.28      2.05 o 
   1   2  12       22.70       19.71      1.95 o 
   2   2  12        0.77        1.27      0.59 o 
   3   2  12        7.53        4.84      0.96 o 
   4   2  12       13.18       14.45      4.43 o 
   5   2  12        6.46        9.05      1.52 o 
  -1   3  12        2.38        2.02      0.84 o 
   0   3  12       86.04       98.65      7.28 o 
   1   3  12       22.80       24.38      2.35 o 
   2   3  12       63.95       63.37      4.83 o 
   3   3  12       74.38       74.11      5.18 o 
   4   3  12        3.82        2.94      0.80 o 
   5   3  12       43.96       47.17      6.72 o 
   0   4  12       60.55       63.01      4.94 o 
   1   4  12       39.03       40.16      5.18 o 
   2   4  12       12.71       16.99      1.71 o 
   3   4  12       10.91       10.54      1.28 o 
   4   4  12        6.63        5.02      0.95 o 
   1   5  12        1.16        1.71      0.95 o 
   2   5  12       25.36       25.14      2.34 o 
   3   5  12       43.22       50.90      4.04 o 
   4   5  12        5.77        4.17      0.94 o 
   2   2  13       16.59       13.17      1.59 o 
   2   3  13       21.47       26.52      2.56 o 
                                                 
